# Supplementary material for: 2-Eth­oxy-6-[1-(3-eth­oxy-2-hy­droxy­benz­yl)-2,3-dihydro-1H-benzimidazol-2-yl]phenol acetonitrile monosolvate
Source: Acta Crystallogr Sect E Struct Rep Online. 2012 Apr 18;68(Pt 5):o1398. doi: 10.1107/S1600536812015449 (PMC3344524; doi:10.1107/S1600536812015449)
Supplement: Supplementary file 1 [file e-68-o1398-sup1.cif]

##############################################################################
#                                                                            #
# This CIF contains the data in a paper accepted for publication in          #
# Acta Crystallographica Section E. It conforms to the requirements of       #
# Notes for Authors for Acta Crystallographica Section E, and has been       #
# peer reviewed under the auspices of the IUCr Commission on Journals.       #
#                                                                            #
# Full details of the Crystallographic Information File format               #
# are given in the paper "The Crystallographic Information File (CIF):       #
# a New Standard Archive File for Crystallography" by S. R. Hall, F. H.      #
# Allen and I. D. Brown [Acta Cryst. (1991), A47, 655-685].                  #
#                                                                            #
# The current version of the core CIF dictionary is obtainable from          #
# ftp://ftp.iucr.org/pub/cif_core.dic.                                       #
#                                                                            #
# Software is freely available for graphical display of the structure(s)     #
# in this CIF. For information consult the CIF software page                 #
# http://www.iucr.org/resources/cif/software.                                #
#                                                                            #
# This file may be used for bona fide research purposes within the           #
# scientific community so long as proper attribution is given to the journal # 
# article from which it was obtained.                                        #
#                                                                            #
##############################################################################
data_global
_audit_creation_method     SHELXL-97
_journal_date_recd_electronic     2012-04-07
_journal_date_accepted     2012-04-10
_journal_name_full     'Acta Crystallographica, Section E'
_journal_year     2012
_journal_volume     68
_journal_issue      5
_journal_page_first     o1398
_journal_page_last     o1398
_journal_paper_category     QO
_journal_paper_doi     10.1107/S1600536812015449
_journal_coeditor_code     SU2405
_publ_contact_author_name     'Dr. Kwang Ha'
_publ_contact_author_address
; School of Applied Chemical Engineering,
  The Research Institute of Catalysis,
  Chonnam National University,
  Gwangju 500-757,
  Republic of Korea
;
_publ_contact_author_email     hakwang@chonnam.ac.kr
_publ_contact_author_fax     '82 62 530 1909'
_publ_contact_author_phone     '82 62 530 1901'
_publ_section_title
;\
2-Ethoxy-6-[1-(3-ethoxy-2-hydroxybenzyl)-2,3-dihydro-1<i>H</i>-benzimidazol-2-\
yl]phenol acetonitrile monosolvate
;
loop_
    _publ_author_name
    _publ_author_footnote
    _publ_author_address
    'Ha, Kwang' .
; School of Applied Chemical Engineering,
  The Research Institute of Catalysis,
  Chonnam National University,
  Gwangju 500-757,
  Republic of Korea
;
_chemical_formula_iupac     ?
_cell_special_details     ?
_iucr_refine_instructions_details
;
TITL C24H24N2O4.CH3CN
CELL 0.71073   7.6177  19.2728  16.3480  90.000  99.991  90.000
ZERR    4.00   0.0003   0.0008   0.0007   0.000   0.001   0.000
LATT  1
SYMM -X, 0.5+Y, 0.5-Z
SFAC C   H   N  O
UNIT 104 108 12 16
MERG 2
L.S. 18
OMIT -8   6  13
OMIT -4  20   4
OMIT 7   1  10
OMIT 7   2  11
OMIT -5  19   4
OMIT 7   3  11
OMIT -5  21   3
OMIT -8   4  15
OMIT 6   0  14
OMIT 6   2  12
OMIT 6   3  12
OMIT -4  20   3
OMIT 6   4  12
OMIT -6  19   3
OMIT -2  21   9
OMIT -8   4  13
OMIT 6   1  12
ACTA
BOND $H
CONF
EQIV $1 -x,1/2+y,1/2-z
EQIV $2 1-x,1/2+y,1/2-z
HTAB O1 N1
HTAB O3 O4
HTAB O3 O1_$1
HTAB O3 O2_$1
HTAB C20 O1_$2
HTAB C22 N2
MPLA 9 C1 C2 C3 C4 C5 C6 C7 N1 N2
MPLA 6 C8 C9 C10 C11 C12 C13 O1 O2 C14 C15
MPLA 6 C17 C18 C19 C20 C21 C22 C16 O3 O4 C23 C24
MPLA 9 C1 C2 C3 C4 C5 C6 C7 N1 N2
FMAP 2
PLAN -20
TEMP -73
WGHT    0.048400
FVAR       0.35461
O1    4    0.157351   -0.009182    0.260125    11.00000    0.04733    0.03181 =
         0.03056   -0.00228    0.00724   -0.00140
H1O   2    0.168032    0.002770    0.204860    11.00000    0.09378
O2    4    0.194753   -0.020730    0.419628    11.00000    0.05604    0.04143 =
         0.02820    0.00486    0.00869   -0.00074
O3    4   -0.001421    0.370083    0.193457    11.00000    0.03457    0.03479 =
         0.04120   -0.00183    0.00948   -0.00115
H3O   2   -0.036700    0.416160    0.199787    11.00000    0.09574
O4    4    0.227855    0.479270    0.210341    11.00000    0.04099    0.03602 =
         0.04173   -0.00657    0.00843   -0.00876
N1    3    0.217842    0.060361    0.131427    11.00000    0.04950    0.03503 =
         0.02911   -0.00220    0.00658    0.00194
N2    3    0.141062    0.172578    0.128318    11.00000    0.04234    0.03068 =
         0.03015   -0.00122    0.00818    0.00026
C1    1    0.180451    0.082061    0.049220    11.00000    0.04041    0.03719 =
         0.03209   -0.00289    0.00973   -0.00351
C2    1    0.184260    0.045992   -0.024313    11.00000    0.05474    0.04258 =
         0.03717   -0.00702    0.01223   -0.00344
AFIX  43
H2    2    0.215697   -0.001730   -0.023670    11.00000   -1.20000
AFIX   0
C3    1    0.141163    0.081620   -0.097601    11.00000    0.05769    0.05866 =
         0.03219   -0.00781    0.01154   -0.00885
AFIX  43
H3    2    0.143102    0.058034   -0.148463    11.00000   -1.20000
AFIX   0
C4    1    0.094629    0.151502   -0.099350    11.00000    0.06262    0.05612 =
         0.03339    0.00457    0.01007   -0.00454
AFIX  43
H4    2    0.065823    0.174404   -0.151410    11.00000   -1.20000
AFIX   0
C5    1    0.089207    0.188359   -0.027645    11.00000    0.05396    0.04235 =
         0.03721    0.00495    0.01010   -0.00138
AFIX  43
H5    2    0.057359    0.236050   -0.028744    11.00000   -1.20000
AFIX   0
C6    1    0.132987    0.151821    0.046465    11.00000    0.03682    0.04082 =
         0.03030   -0.00118    0.00746   -0.00359
C7    1    0.195568    0.116034    0.176545    11.00000    0.03416    0.03293 =
         0.03213   -0.00007    0.00743   -0.00077
C8    1    0.225943    0.113580    0.267587    11.00000    0.03310    0.03390 =
         0.02905   -0.00168    0.00539    0.00269
C9    1    0.202166    0.049940    0.304695    11.00000    0.03064    0.03199 =
         0.03210   -0.00356    0.00537    0.00309
C10   1    0.227785    0.043942    0.391778    11.00000    0.03366    0.03640 =
         0.03356    0.00251    0.00769    0.00212
C11   1    0.284531    0.100693    0.440515    11.00000    0.04453    0.04543 =
         0.02832   -0.00350    0.00553    0.00091
AFIX  43
H11   2    0.302975    0.096892    0.499323    11.00000   -1.20000
AFIX   0
C12   1    0.314733    0.163440    0.403599    11.00000    0.05042    0.04350 =
         0.03462   -0.00847    0.00376   -0.00347
AFIX  43
H12   2    0.356242    0.202139    0.437495    11.00000   -1.20000
AFIX   0
C13   1    0.285369    0.170256    0.318757    11.00000    0.04617    0.03453 =
         0.03596    0.00020    0.00490   -0.00005
AFIX  43
H13   2    0.305453    0.213696    0.294510    11.00000   -1.20000
AFIX   0
C14   1    0.231702   -0.033566    0.507292    11.00000    0.04801    0.05820 =
         0.02910    0.00662    0.00590    0.00000
AFIX  23
H14A  2    0.156556   -0.003582    0.536268    11.00000   -1.20000
H14B  2    0.358473   -0.023783    0.529781    11.00000   -1.20000
AFIX   0
C15   1    0.190430   -0.108549    0.519314    11.00000    0.06783    0.05669 =
         0.03927    0.01190    0.01166    0.00155
AFIX 137
H15A  2    0.065479   -0.117733    0.495489    11.00000   -1.50000
H15B  2    0.211028   -0.119328    0.578795    11.00000   -1.50000
H15C  2    0.267804   -0.137603    0.491517    11.00000   -1.50000
AFIX   0
C16   1    0.079173    0.239877    0.152294    11.00000    0.04017    0.03267 =
         0.03410    0.00009    0.00759    0.00214
AFIX  23
H16A  2    0.040304    0.235206    0.206761    11.00000   -1.20000
H16B  2   -0.025889    0.253953    0.111131    11.00000   -1.20000
AFIX   0
C17   1    0.218141    0.296325    0.158363    11.00000    0.03620    0.03478 =
         0.02661    0.00115    0.00700   -0.00012
C18   1    0.168992    0.362060    0.179710    11.00000    0.03227    0.03433 =
         0.02474    0.00188    0.00569    0.00043
C19   1    0.291644    0.416530    0.188255    11.00000    0.04005    0.03305 =
         0.02761   -0.00092    0.00686   -0.00197
C20   1    0.462967    0.404554    0.174471    11.00000    0.03991    0.04548 =
         0.03669    0.00180    0.00796   -0.01010
AFIX  43
H20   2    0.546870    0.441450    0.179722    11.00000   -1.20000
AFIX   0
C21   1    0.512551    0.338555    0.152933    11.00000    0.03854    0.04990 =
         0.04162   -0.00029    0.01223    0.00139
AFIX  43
H21   2    0.630646    0.330384    0.143850    11.00000   -1.20000
AFIX   0
C22   1    0.391107    0.284866    0.144683    11.00000    0.04495    0.03765 =
         0.03656    0.00097    0.01066    0.00298
AFIX  43
H22   2    0.425603    0.239921    0.129617    11.00000   -1.20000
AFIX   0
C23   1    0.355950    0.532330    0.237306    11.00000    0.04570    0.04366 =
         0.04920   -0.00887    0.00334   -0.01454
AFIX  23
H23A  2    0.411747    0.548183    0.190219    11.00000   -1.20000
H23B  2    0.450734    0.514133    0.281232    11.00000   -1.20000
AFIX   0
C24   1    0.261099    0.591801    0.270534    11.00000    0.06439    0.04753 =
         0.07933   -0.02443    0.01912   -0.01541
AFIX 137
H24A  2    0.170046    0.610366    0.226179    11.00000   -1.50000
H24B  2    0.347242    0.628346    0.290715    11.00000   -1.50000
H24C  2    0.204272    0.575400    0.316334    11.00000   -1.50000
AFIX   0
N3    3    0.654490    0.311382    0.532509    11.00000    0.09084    0.15546 =
         0.07821    0.02977    0.01622   -0.01537
C25   1    0.602411    0.361601    0.385289    11.00000    0.08303    0.18403 =
         0.08139    0.04828    0.01280    0.01171
AFIX 137
H25A  2    0.635359    0.410803    0.387370    11.00000   -1.50000
H25B  2    0.476351    0.356750    0.360460    11.00000   -1.50000
H25C  2    0.675802    0.336300    0.351604    11.00000   -1.50000
AFIX   0
C26   1    0.631476    0.333526    0.468452    11.00000    0.06126    0.09947 =
         0.06714    0.01103    0.01237   -0.00660
HKLF 4
REM  C24H24N2O4.CH3CN
REM R1 =  0.0489 for   2912 Fo > 4sig(Fo)  and  0.1250 for all   5852 data
REM    309 parameters refined using      0 restraints
END
WGHT      0.0484      0.0000
REM Highest difference peak  0.199,  deepest hole -0.235,  1-sigma level  0.045
Q1    1   0.6158  0.2991  0.3609  11.00000  0.05    0.20
Q2    1   0.3196 -0.0206  0.4602  11.00000  0.05    0.18
Q3    1   0.2331  0.3210  0.1999  11.00000  0.05    0.17
Q4    1   0.3487  0.2214  0.2910  11.00000  0.05    0.17
Q5    1   0.1777  0.4015  0.1407  11.00000  0.05    0.17
Q6    1   0.1511  0.0933  0.4117  11.00000  0.05    0.16
Q7    1   0.1503  0.2775  0.1560  11.00000  0.05    0.16
Q8    1   0.6030  0.3729  0.4033  11.00000  0.05    0.16
Q9    1   0.0800  0.2902  0.1035  11.00000  0.05    0.16
Q10   1   0.4659  0.1493  0.3220  11.00000  0.05    0.16
Q11   1   0.0936  0.5028  0.1933  11.00000  0.05    0.16
Q12   1   0.1873  0.1283  0.0378  11.00000  0.05    0.16
Q13   1   0.3843  0.1689  0.3660  11.00000  0.05    0.15
Q14   1   0.2967  0.6411  0.2573  11.00000  0.05    0.15
Q15   1   0.3607  0.4774  0.2630  11.00000  0.05    0.15
Q16   1   0.1192  0.3789  0.2465  11.00000  0.05    0.15
Q17   1   0.5542  0.3437  0.5243  11.00000  0.05    0.15
Q18   1   0.0575  0.1695  0.0211  11.00000  0.05    0.15
Q19   1   0.0678  0.1604 -0.1168  11.00000  0.05    0.15
Q20   1   0.7023  0.3826  0.3727  11.00000  0.05    0.15
;
data_I
_chemical_name_systematic
;
2-Ethoxy-6-[1-(3-ethoxy-2-hydroxybenzyl)-2,3-dihydro-1<i>H</i>-
benzimidazol-2-yl]phenol acetonitrile monosolvate
;
_chemical_name_common     ?
_chemical_formula_moiety     'C24 H24 N2 O4, C2 H3 N'
_chemical_formula_sum     'C26 H27 N3 O4'
_chemical_formula_iupac     'C24 H24 N2 O4, C2 H3 N'
_chemical_formula_weight     445.51
_chemical_melting_point     ?
_symmetry_cell_setting     monoclinic
_symmetry_space_group_name_H-M     'P 21/c'
_symmetry_space_group_name_Hall     '-P 2ybc'
loop_
    _symmetry_equiv_pos_as_xyz
    'x, y, z'
    '-x, y+1/2, -z+1/2'
    '-x, -y, -z'
    'x, -y-1/2, z-1/2'
_cell_length_a     7.6177(3)
_cell_length_b     19.2728(8)
_cell_length_c     16.3480(7)
_cell_angle_alpha     90.00
_cell_angle_beta     99.9910(10)
_cell_angle_gamma     90.00
_cell_volume     2363.72(17)
_cell_formula_units_Z     4
_cell_measurement_reflns_used     3400
_cell_measurement_theta_min     2.53
_cell_measurement_theta_max     26.37
_cell_measurement_temperature     200(2)
_exptl_crystal_description     'block'
_exptl_crystal_colour     'orange'
_exptl_crystal_size_max     0.27
_exptl_crystal_size_mid     0.24
_exptl_crystal_size_min     0.20
_exptl_crystal_density_diffrn     1.252
_exptl_crystal_density_meas     ?
_exptl_crystal_density_method     'not measured'
_exptl_crystal_F_000     944
_exptl_absorpt_coefficient_mu     0.085
_exptl_absorpt_correction_type     multi-scan
_exptl_absorpt_process_details     '(SADABS; Bruker, 2000)'
_exptl_absorpt_correction_T_min     0.853051
_exptl_absorpt_correction_T_max     1.000000
_exptl_special_details     ?
_diffrn_ambient_temperature     200(2)
_diffrn_radiation_type     MoK\a
_diffrn_radiation_wavelength     0.71073
_diffrn_radiation_source     'fine-focus sealed tube'
_diffrn_radiation_monochromator     graphite
_diffrn_measurement_device_type     'Bruker SMART 1000 CCD'
_diffrn_measurement_method     '\f and \w scans'
_diffrn_detector_area_resol_mean     ?
_diffrn_reflns_number     17475
_diffrn_reflns_av_R_equivalents     0.0592
_diffrn_reflns_av_sigmaI/netI     0.0768
_diffrn_reflns_theta_min     2.11
_diffrn_reflns_theta_max     28.30
_diffrn_reflns_theta_full     28.30
_diffrn_measured_fraction_theta_max     0.996
_diffrn_measured_fraction_theta_full     0.996
_diffrn_reflns_limit_h_min     -8
_diffrn_reflns_limit_h_max     10
_diffrn_reflns_limit_k_min     -25
_diffrn_reflns_limit_k_max     24
_diffrn_reflns_limit_l_min     -21
_diffrn_reflns_limit_l_max     21
_diffrn_standards_number     0
_diffrn_standards_interval_count     0
_diffrn_standards_interval_time     0
_diffrn_standards_decay_%     0
_refine_special_details
;
Refinement of <i>F</i>^2^ against ALL reflections. The weighted <i>R</i>-factor
<i>wR</i> and goodness of fit <i>S</i> are based on <i>F</i>^2^, conventional
<i>R</i>-factors <i>R</i> are based on <i>F</i>, with <i>F</i> set to zero for
negative <i>F</i>^2^. The threshold expression of <i>F</i>^2^ >
\s(<i>F</i>^2^) is used only for calculating <i>R</i>-factors(gt) <i>etc</i>.
and is not relevant to the choice of reflections for refinement.
<i>R</i>-factors based on <i>F</i>^2^ are statistically about twice as large
as those based on <i>F</i>, and <i>R</i>- factors based on ALL data will be
even larger.
;
_reflns_number_total     5852
_reflns_number_gt     2912
_reflns_threshold_expression     I>2sigma(I)
_refine_ls_structure_factor_coef     Fsqd
_refine_ls_matrix_type     full
_refine_ls_R_factor_all     0.1250
_refine_ls_R_factor_gt     0.0489
_refine_ls_wR_factor_gt     0.0974
_refine_ls_wR_factor_ref     0.1290
_refine_ls_goodness_of_fit_ref     0.956
_refine_ls_restrained_S_all     0.956
_refine_ls_number_reflns     5852
_refine_ls_number_parameters     309
_refine_ls_number_restraints     0
_refine_ls_hydrogen_treatment     mixed
_refine_ls_weighting_scheme     calc
_refine_ls_weighting_details
                 'calc w=1/[\s^2^(Fo^2^)+(0.0484P)^2^] where P=(Fo^2^+2Fc^2^)/3'
_atom_sites_solution_hydrogens     geom
_atom_sites_solution_primary     direct
_atom_sites_solution_secondary     difmap
_refine_ls_shift/su_max     0.000
_refine_ls_shift/su_mean     0.000
_refine_diff_density_max     0.199
_refine_diff_density_min     -0.235
_refine_ls_extinction_method     none
_refine_ls_extinction_coef     ?
loop_
    _atom_type_symbol
    _atom_type_description
    _atom_type_scat_dispersion_real
    _atom_type_scat_dispersion_imag
    _atom_type_scat_source
    'C' 'C' 0.0033 0.0016
                         'International Tables Vol C Tables 4.2.6.8 and 6.1.1.4'
    'H' 'H' 0.0000 0.0000
                         'International Tables Vol C Tables 4.2.6.8 and 6.1.1.4'
    'N' 'N' 0.0061 0.0033
                         'International Tables Vol C Tables 4.2.6.8 and 6.1.1.4'
    'O' 'O' 0.0106 0.0060
                         'International Tables Vol C Tables 4.2.6.8 and 6.1.1.4'
_computing_data_collection     'SMART (Bruker, 2000)'
_computing_cell_refinement     'SAINT (Bruker, 2000)'
_computing_data_reduction     'SAINT (Bruker, 2000)'
_computing_structure_solution     'SHELXS97 (Sheldrick, 2008)'
_computing_structure_refinement     'SHELXL97 (Sheldrick, 2008)'
_computing_molecular_graphics
                              'ORTEP-3 (Farrugia, 1997) and PLATON (Spek, 2009)'
_computing_publication_material     'SHELXL97 (Sheldrick, 2008)'
loop_
    _atom_site_type_symbol
    _atom_site_label
    _atom_site_fract_x
    _atom_site_fract_y
    _atom_site_fract_z
    _atom_site_U_iso_or_equiv
    _atom_site_adp_type
    _atom_site_calc_flag
    _atom_site_refinement_flags
    _atom_site_occupancy
    _atom_site_symmetry_multiplicity
    _atom_site_disorder_assembly
    _atom_site_disorder_group
    O O1 0.15735(18) -0.00918(6) 0.26012(8) 0.0365(3) Uani d . 1 1 . .
    H H1O 0.168(3) 0.0028(13) 0.2049(17) 0.094(9) Uiso d . 1 1 . .
    O O2 0.19475(18) -0.02073(7) 0.41963(7) 0.0417(4) Uani d . 1 1 . .
    O O3 -0.00142(17) 0.37008(7) 0.19346(8) 0.0365(3) Uani d . 1 1 . .
    H H3O -0.037(3) 0.4162(14) 0.1998(15) 0.096(9) Uiso d . 1 1 . .
    O O4 0.22786(17) 0.47927(7) 0.21034(8) 0.0394(3) Uani d . 1 1 . .
    N N1 0.2178(2) 0.06036(8) 0.13143(9) 0.0379(4) Uani d . 1 1 . .
    N N2 0.1411(2) 0.17258(8) 0.12832(9) 0.0342(4) Uani d . 1 1 . .
    C C1 0.1805(3) 0.08206(10) 0.04922(11) 0.0362(5) Uani d . 1 1 . .
    C C2 0.1843(3) 0.04599(11) -0.02431(12) 0.0443(5) Uani d . 1 1 . .
    H H2 0.2157 -0.0017 -0.0237 0.053 Uiso calc R 1 1 . .
    C C3 0.1412(3) 0.08162(12) -0.09760(12) 0.0491(6) Uani d . 1 1 . .
    H H3 0.1431 0.0580 -0.1485 0.059 Uiso calc R 1 1 . .
    C C4 0.0946(3) 0.15150(12) -0.09935(13) 0.0505(6) Uani d . 1 1 . .
    H H4 0.0658 0.1744 -0.1514 0.061 Uiso calc R 1 1 . .
    C C5 0.0892(3) 0.18836(11) -0.02765(12) 0.0442(5) Uani d . 1 1 . .
    H H5 0.0574 0.2361 -0.0287 0.053 Uiso calc R 1 1 . .
    C C6 0.1330(2) 0.15182(10) 0.04647(11) 0.0358(5) Uani d . 1 1 . .
    C C7 0.1956(2) 0.11603(10) 0.17655(11) 0.0329(4) Uani d . 1 1 . .
    C C8 0.2259(2) 0.11358(10) 0.26759(11) 0.0320(4) Uani d . 1 1 . .
    C C9 0.2022(2) 0.04994(9) 0.30469(11) 0.0316(4) Uani d . 1 1 . .
    C C10 0.2278(2) 0.04394(10) 0.39178(11) 0.0343(5) Uani d . 1 1 . .
    C C11 0.2845(3) 0.10069(10) 0.44051(12) 0.0395(5) Uani d . 1 1 . .
    H H11 0.3030 0.0969 0.4993 0.047 Uiso calc R 1 1 . .
    C C12 0.3147(3) 0.16344(11) 0.40360(12) 0.0433(5) Uani d . 1 1 . .
    H H12 0.3562 0.2021 0.4375 0.052 Uiso calc R 1 1 . .
    C C13 0.2854(3) 0.17026(10) 0.31876(12) 0.0392(5) Uani d . 1 1 . .
    H H13 0.3055 0.2137 0.2945 0.047 Uiso calc R 1 1 . .
    C C14 0.2317(3) -0.03357(11) 0.50729(11) 0.0452(5) Uani d . 1 1 . .
    H H14A 0.1566 -0.0036 0.5363 0.054 Uiso calc R 1 1 . .
    H H14B 0.3585 -0.0238 0.5298 0.054 Uiso calc R 1 1 . .
    C C15 0.1904(3) -0.10855(11) 0.51931(13) 0.0543(6) Uani d . 1 1 . .
    H H15A 0.0655 -0.1177 0.4955 0.081 Uiso calc R 1 1 . .
    H H15B 0.2110 -0.1193 0.5788 0.081 Uiso calc R 1 1 . .
    H H15C 0.2678 -0.1376 0.4915 0.081 Uiso calc R 1 1 . .
    C C16 0.0792(2) 0.23988(9) 0.15229(11) 0.0355(5) Uani d . 1 1 . .
    H H16A 0.0403 0.2352 0.2068 0.043 Uiso calc R 1 1 . .
    H H16B -0.0259 0.2540 0.1111 0.043 Uiso calc R 1 1 . .
    C C17 0.2181(2) 0.29633(10) 0.15836(11) 0.0323(4) Uani d . 1 1 . .
    C C18 0.1690(2) 0.36206(9) 0.17971(10) 0.0304(4) Uani d . 1 1 . .
    C C19 0.2916(3) 0.41653(10) 0.18826(11) 0.0335(4) Uani d . 1 1 . .
    C C20 0.4630(3) 0.40455(11) 0.17447(11) 0.0405(5) Uani d . 1 1 . .
    H H20 0.5469 0.4414 0.1797 0.049 Uiso calc R 1 1 . .
    C C21 0.5126(3) 0.33855(11) 0.15293(12) 0.0427(5) Uani d . 1 1 . .
    H H21 0.6306 0.3304 0.1438 0.051 Uiso calc R 1 1 . .
    C C22 0.3911(3) 0.28487(11) 0.14468(11) 0.0393(5) Uani d . 1 1 . .
    H H22 0.4256 0.2399 0.1296 0.047 Uiso calc R 1 1 . .
    C C23 0.3560(3) 0.53233(11) 0.23731(13) 0.0468(6) Uani d . 1 1 . .
    H H23A 0.4117 0.5482 0.1902 0.056 Uiso calc R 1 1 . .
    H H23B 0.4507 0.5141 0.2812 0.056 Uiso calc R 1 1 . .
    C C24 0.2611(3) 0.59180(12) 0.27053(15) 0.0630(7) Uani d . 1 1 . .
    H H24A 0.1700 0.6104 0.2262 0.094 Uiso calc R 1 1 . .
    H H24B 0.3472 0.6283 0.2907 0.094 Uiso calc R 1 1 . .
    H H24C 0.2043 0.5754 0.3163 0.094 Uiso calc R 1 1 . .
    N N3 0.6545(4) 0.31138(16) 0.53251(17) 0.1080(10) Uani d . 1 1 . .
    C C25 0.6024(4) 0.3616(2) 0.38529(19) 0.1163(13) Uani d . 1 1 . .
    H H25A 0.6354 0.4108 0.3874 0.174 Uiso calc R 1 1 . .
    H H25B 0.4764 0.3568 0.3605 0.174 Uiso calc R 1 1 . .
    H H25C 0.6758 0.3363 0.3516 0.174 Uiso calc R 1 1 . .
    C C26 0.6315(4) 0.33353(16) 0.46845(19) 0.0758(8) Uani d . 1 1 . .
loop_
    _atom_site_aniso_label
    _atom_site_aniso_U_11
    _atom_site_aniso_U_22
    _atom_site_aniso_U_33
    _atom_site_aniso_U_12
    _atom_site_aniso_U_13
    _atom_site_aniso_U_23
    O1 0.0473(9) 0.0318(8) 0.0306(8) -0.0014(6) 0.0072(6) -0.0023(6)
    O2 0.0560(9) 0.0414(9) 0.0282(7) -0.0007(7) 0.0087(6) 0.0049(6)
    O3 0.0346(8) 0.0348(9) 0.0412(8) -0.0011(6) 0.0095(6) -0.0018(6)
    O4 0.0410(8) 0.0360(8) 0.0417(8) -0.0088(6) 0.0084(6) -0.0066(6)
    N1 0.0495(11) 0.0350(10) 0.0291(9) 0.0019(8) 0.0066(8) -0.0022(7)
    N2 0.0423(10) 0.0307(9) 0.0302(9) 0.0003(7) 0.0082(7) -0.0012(7)
    C1 0.0404(12) 0.0372(12) 0.0321(11) -0.0035(9) 0.0097(9) -0.0029(9)
    C2 0.0547(14) 0.0426(13) 0.0372(12) -0.0034(10) 0.0122(10) -0.0070(10)
    C3 0.0577(15) 0.0587(16) 0.0322(12) -0.0089(12) 0.0115(10) -0.0078(11)
    C4 0.0626(16) 0.0561(15) 0.0334(12) -0.0045(12) 0.0101(11) 0.0046(11)
    C5 0.0540(14) 0.0424(13) 0.0372(12) -0.0014(10) 0.0101(10) 0.0050(10)
    C6 0.0368(12) 0.0408(12) 0.0303(11) -0.0036(9) 0.0075(9) -0.0012(9)
    C7 0.0342(11) 0.0329(11) 0.0321(10) -0.0008(8) 0.0074(8) -0.0001(9)
    C8 0.0331(11) 0.0339(11) 0.0291(10) 0.0027(8) 0.0054(8) -0.0017(9)
    C9 0.0306(11) 0.0320(11) 0.0321(11) 0.0031(8) 0.0054(8) -0.0036(9)
    C10 0.0337(11) 0.0364(12) 0.0336(11) 0.0021(9) 0.0077(9) 0.0025(9)
    C11 0.0445(13) 0.0454(13) 0.0283(10) 0.0009(10) 0.0055(9) -0.0035(10)
    C12 0.0504(14) 0.0435(13) 0.0346(12) -0.0035(10) 0.0038(10) -0.0085(10)
    C13 0.0462(13) 0.0345(12) 0.0360(12) -0.0001(9) 0.0049(9) 0.0002(9)
    C14 0.0480(13) 0.0582(15) 0.0291(11) 0.0000(11) 0.0059(9) 0.0066(10)
    C15 0.0678(16) 0.0567(16) 0.0393(13) 0.0015(12) 0.0117(11) 0.0119(11)
    C16 0.0402(12) 0.0327(11) 0.0341(11) 0.0021(9) 0.0076(9) 0.0001(9)
    C17 0.0362(12) 0.0348(11) 0.0266(10) -0.0001(9) 0.0070(8) 0.0011(8)
    C18 0.0323(11) 0.0343(11) 0.0247(10) 0.0004(9) 0.0057(8) 0.0019(8)
    C19 0.0401(12) 0.0331(11) 0.0276(10) -0.0020(9) 0.0069(9) -0.0009(8)
    C20 0.0399(13) 0.0455(13) 0.0367(11) -0.0101(10) 0.0080(9) 0.0018(10)
    C21 0.0385(12) 0.0499(14) 0.0416(12) 0.0014(10) 0.0122(10) -0.0003(10)
    C22 0.0450(13) 0.0377(12) 0.0366(11) 0.0030(10) 0.0107(9) 0.0010(9)
    C23 0.0457(13) 0.0437(13) 0.0492(13) -0.0145(10) 0.0033(10) -0.0089(11)
    C24 0.0644(16) 0.0475(15) 0.0793(18) -0.0154(12) 0.0191(14) -0.0244(13)
    N3 0.091(2) 0.155(3) 0.0782(19) -0.0154(17) 0.0162(16) 0.0298(18)
    C25 0.083(2) 0.184(4) 0.081(2) 0.012(2) 0.0128(18) 0.048(2)
    C26 0.0613(18) 0.099(2) 0.067(2) -0.0066(15) 0.0124(15) 0.0110(17)
_geom_special_details
;
All e.s.d.'s (except the e.s.d. in the dihedral angle between two l.s. planes)
are estimated using the full covariance matrix. The cell e.s.d.'s are taken
into account individually in the estimation of e.s.d.'s in distances, angles
and torsion angles; correlations between e.s.d.'s in cell parameters are only
used when they are defined by crystal symmetry. An approximate (isotropic)
treatment of cell e.s.d.'s is used for estimating e.s.d.'s involving l.s.
planes.
;
loop_
    _geom_bond_atom_site_label_1
    _geom_bond_atom_site_label_2
    _geom_bond_site_symmetry_2
    _geom_bond_distance
    _geom_bond_publ_flag
    O1 C9 . 1.364(2) ?
    O1 H1O . 0.95(3) ?
    O2 C10 . 1.365(2) ?
    O2 C14 . 1.433(2) ?
    O3 C18 . 1.364(2) ?
    O3 H3O . 0.94(3) ?
    O4 C19 . 1.375(2) ?
    O4 C23 . 1.429(2) ?
    N1 C7 . 1.329(2) ?
    N1 C1 . 1.389(2) ?
    N2 C7 . 1.367(2) ?
    N2 C6 . 1.388(2) ?
    N2 C16 . 1.457(2) ?
    C1 C6 . 1.391(3) ?
    C1 C2 . 1.393(3) ?
    C2 C3 . 1.370(3) ?
    C2 H2 . 0.9500 ?
    C3 C4 . 1.392(3) ?
    C3 H3 . 0.9500 ?
    C4 C5 . 1.377(3) ?
    C4 H4 . 0.9500 ?
    C5 C6 . 1.391(3) ?
    C5 H5 . 0.9500 ?
    C7 C8 . 1.467(2) ?
    C8 C9 . 1.394(2) ?
    C8 C13 . 1.402(3) ?
    C9 C10 . 1.408(2) ?
    C10 C11 . 1.378(3) ?
    C11 C12 . 1.388(3) ?
    C11 H11 . 0.9500 ?
    C12 C13 . 1.372(3) ?
    C12 H12 . 0.9500 ?
    C13 H13 . 0.9500 ?
    C14 C15 . 1.499(3) ?
    C14 H14A . 0.9900 ?
    C14 H14B . 0.9900 ?
    C15 H15A . 0.9800 ?
    C15 H15B . 0.9800 ?
    C15 H15C . 0.9800 ?
    C16 C17 . 1.509(2) ?
    C16 H16A . 0.9900 ?
    C16 H16B . 0.9900 ?
    C17 C18 . 1.383(2) ?
    C17 C22 . 1.392(2) ?
    C18 C19 . 1.396(2) ?
    C19 C20 . 1.382(3) ?
    C20 C21 . 1.390(3) ?
    C20 H20 . 0.9500 ?
    C21 C22 . 1.379(3) ?
    C21 H21 . 0.9500 ?
    C22 H22 . 0.9500 ?
    C23 C24 . 1.506(3) ?
    C23 H23A . 0.9900 ?
    C23 H23B . 0.9900 ?
    C24 H24A . 0.9800 ?
    C24 H24B . 0.9800 ?
    C24 H24C . 0.9800 ?
    N3 C26 . 1.116(3) ?
    C25 C26 . 1.444(4) ?
    C25 H25A . 0.9800 ?
    C25 H25B . 0.9800 ?
    C25 H25C . 0.9800 ?
loop_
    _geom_angle_atom_site_label_1
    _geom_angle_atom_site_label_2
    _geom_angle_atom_site_label_3
    _geom_angle_site_symmetry_1
    _geom_angle_site_symmetry_3
    _geom_angle
    _geom_angle_publ_flag
    C9 O1 H1O . . 104.5(15) ?
    C10 O2 C14 . . 118.39(15) ?
    C18 O3 H3O . . 115.1(16) ?
    C19 O4 C23 . . 117.18(15) ?
    C7 N1 C1 . . 105.62(15) ?
    C7 N2 C6 . . 106.53(15) ?
    C7 N2 C16 . . 129.40(15) ?
    C6 N2 C16 . . 123.63(15) ?
    N1 C1 C6 . . 109.32(16) ?
    N1 C1 C2 . . 130.78(19) ?
    C6 C1 C2 . . 119.90(18) ?
    C3 C2 C1 . . 117.8(2) ?
    C3 C2 H2 . . 121.1 ?
    C1 C2 H2 . . 121.1 ?
    C2 C3 C4 . . 121.63(19) ?
    C2 C3 H3 . . 119.2 ?
    C4 C3 H3 . . 119.2 ?
    C5 C4 C3 . . 121.8(2) ?
    C5 C4 H4 . . 119.1 ?
    C3 C4 H4 . . 119.1 ?
    C4 C5 C6 . . 116.2(2) ?
    C4 C5 H5 . . 121.9 ?
    C6 C5 H5 . . 121.9 ?
    N2 C6 C1 . . 106.24(16) ?
    N2 C6 C5 . . 131.13(19) ?
    C1 C6 C5 . . 122.63(18) ?
    N1 C7 N2 . . 112.25(16) ?
    N1 C7 C8 . . 121.61(17) ?
    N2 C7 C8 . . 126.14(16) ?
    C9 C8 C13 . . 118.59(17) ?
    C9 C8 C7 . . 117.41(16) ?
    C13 C8 C7 . . 123.92(17) ?
    O1 C9 C8 . . 122.82(16) ?
    O1 C9 C10 . . 116.72(16) ?
    C8 C9 C10 . . 120.44(17) ?
    O2 C10 C11 . . 126.11(17) ?
    O2 C10 C9 . . 114.27(16) ?
    C11 C10 C9 . . 119.61(18) ?
    C10 C11 C12 . . 119.94(18) ?
    C10 C11 H11 . . 120.0 ?
    C12 C11 H11 . . 120.0 ?
    C13 C12 C11 . . 120.82(19) ?
    C13 C12 H12 . . 119.6 ?
    C11 C12 H12 . . 119.6 ?
    C12 C13 C8 . . 120.50(19) ?
    C12 C13 H13 . . 119.8 ?
    C8 C13 H13 . . 119.8 ?
    O2 C14 C15 . . 106.75(16) ?
    O2 C14 H14A . . 110.4 ?
    C15 C14 H14A . . 110.4 ?
    O2 C14 H14B . . 110.4 ?
    C15 C14 H14B . . 110.4 ?
    H14A C14 H14B . . 108.6 ?
    C14 C15 H15A . . 109.5 ?
    C14 C15 H15B . . 109.5 ?
    H15A C15 H15B . . 109.5 ?
    C14 C15 H15C . . 109.5 ?
    H15A C15 H15C . . 109.5 ?
    H15B C15 H15C . . 109.5 ?
    N2 C16 C17 . . 113.79(15) ?
    N2 C16 H16A . . 108.8 ?
    C17 C16 H16A . . 108.8 ?
    N2 C16 H16B . . 108.8 ?
    C17 C16 H16B . . 108.8 ?
    H16A C16 H16B . . 107.7 ?
    C18 C17 C22 . . 119.42(17) ?
    C18 C17 C16 . . 117.35(16) ?
    C22 C17 C16 . . 123.22(17) ?
    O3 C18 C17 . . 116.90(16) ?
    O3 C18 C19 . . 122.53(17) ?
    C17 C18 C19 . . 120.55(17) ?
    O4 C19 C20 . . 125.22(17) ?
    O4 C19 C18 . . 115.26(16) ?
    C20 C19 C18 . . 119.52(18) ?
    C19 C20 C21 . . 120.01(18) ?
    C19 C20 H20 . . 120.0 ?
    C21 C20 H20 . . 120.0 ?
    C22 C21 C20 . . 120.29(19) ?
    C22 C21 H21 . . 119.9 ?
    C20 C21 H21 . . 119.9 ?
    C21 C22 C17 . . 120.20(19) ?
    C21 C22 H22 . . 119.9 ?
    C17 C22 H22 . . 119.9 ?
    O4 C23 C24 . . 108.13(17) ?
    O4 C23 H23A . . 110.1 ?
    C24 C23 H23A . . 110.1 ?
    O4 C23 H23B . . 110.1 ?
    C24 C23 H23B . . 110.1 ?
    H23A C23 H23B . . 108.4 ?
    C23 C24 H24A . . 109.5 ?
    C23 C24 H24B . . 109.5 ?
    H24A C24 H24B . . 109.5 ?
    C23 C24 H24C . . 109.5 ?
    H24A C24 H24C . . 109.5 ?
    H24B C24 H24C . . 109.5 ?
    C26 C25 H25A . . 109.5 ?
    C26 C25 H25B . . 109.5 ?
    H25A C25 H25B . . 109.5 ?
    C26 C25 H25C . . 109.5 ?
    H25A C25 H25C . . 109.5 ?
    H25B C25 H25C . . 109.5 ?
    N3 C26 C25 . . 179.5(4) ?
loop_
    _geom_torsion_atom_site_label_1
    _geom_torsion_atom_site_label_2
    _geom_torsion_atom_site_label_3
    _geom_torsion_atom_site_label_4
    _geom_torsion_site_symmetry_1
    _geom_torsion_site_symmetry_2
    _geom_torsion_site_symmetry_3
    _geom_torsion_site_symmetry_4
    _geom_torsion
    _geom_torsion_publ_flag
    C7 N1 C1 C6 . . . . -0.8(2) ?
    C7 N1 C1 C2 . . . . 179.1(2) ?
    N1 C1 C2 C3 . . . . -179.59(19) ?
    C6 C1 C2 C3 . . . . 0.4(3) ?
    C1 C2 C3 C4 . . . . -0.1(3) ?
    C2 C3 C4 C5 . . . . -0.1(3) ?
    C3 C4 C5 C6 . . . . 0.1(3) ?
    C7 N2 C6 C1 . . . . 1.2(2) ?
    C16 N2 C6 C1 . . . . -171.89(16) ?
    C7 N2 C6 C5 . . . . -178.6(2) ?
    C16 N2 C6 C5 . . . . 8.3(3) ?
    N1 C1 C6 N2 . . . . -0.3(2) ?
    C2 C1 C6 N2 . . . . 179.79(17) ?
    N1 C1 C6 C5 . . . . 179.54(17) ?
    C2 C1 C6 C5 . . . . -0.4(3) ?
    C4 C5 C6 N2 . . . . 179.94(19) ?
    C4 C5 C6 C1 . . . . 0.2(3) ?
    C1 N1 C7 N2 . . . . 1.6(2) ?
    C1 N1 C7 C8 . . . . -179.11(16) ?
    C6 N2 C7 N1 . . . . -1.8(2) ?
    C16 N2 C7 N1 . . . . 170.74(17) ?
    C6 N2 C7 C8 . . . . 178.97(17) ?
    C16 N2 C7 C8 . . . . -8.5(3) ?
    N1 C7 C8 C9 . . . . -27.4(3) ?
    N2 C7 C8 C9 . . . . 151.77(18) ?
    N1 C7 C8 C13 . . . . 149.37(19) ?
    N2 C7 C8 C13 . . . . -31.5(3) ?
    C13 C8 C9 O1 . . . . -175.13(17) ?
    C7 C8 C9 O1 . . . . 1.8(3) ?
    C13 C8 C9 C10 . . . . 3.5(3) ?
    C7 C8 C9 C10 . . . . -179.53(16) ?
    C14 O2 C10 C11 . . . . -4.1(3) ?
    C14 O2 C10 C9 . . . . 174.76(16) ?
    O1 C9 C10 O2 . . . . -3.2(2) ?
    C8 C9 C10 O2 . . . . 178.09(16) ?
    O1 C9 C10 C11 . . . . 175.79(16) ?
    C8 C9 C10 C11 . . . . -2.9(3) ?
    O2 C10 C11 C12 . . . . 179.33(18) ?
    C9 C10 C11 C12 . . . . 0.5(3) ?
    C10 C11 C12 C13 . . . . 1.3(3) ?
    C11 C12 C13 C8 . . . . -0.7(3) ?
    C9 C8 C13 C12 . . . . -1.7(3) ?
    C7 C8 C13 C12 . . . . -178.45(18) ?
    C10 O2 C14 C15 . . . . -177.74(16) ?
    C7 N2 C16 C17 . . . . 101.5(2) ?
    C6 N2 C16 C17 . . . . -87.1(2) ?
    N2 C16 C17 C18 . . . . 179.13(15) ?
    N2 C16 C17 C22 . . . . -1.7(2) ?
    C22 C17 C18 O3 . . . . -179.15(15) ?
    C16 C17 C18 O3 . . . . 0.0(2) ?
    C22 C17 C18 C19 . . . . -0.5(3) ?
    C16 C17 C18 C19 . . . . 178.61(16) ?
    C23 O4 C19 C20 . . . . -13.3(3) ?
    C23 O4 C19 C18 . . . . 166.75(16) ?
    O3 C18 C19 O4 . . . . -0.9(2) ?
    C17 C18 C19 O4 . . . . -179.46(15) ?
    O3 C18 C19 C20 . . . . 179.11(16) ?
    C17 C18 C19 C20 . . . . 0.6(3) ?
    O4 C19 C20 C21 . . . . 179.54(17) ?
    C18 C19 C20 C21 . . . . -0.5(3) ?
    C19 C20 C21 C22 . . . . 0.4(3) ?
    C20 C21 C22 C17 . . . . -0.4(3) ?
    C18 C17 C22 C21 . . . . 0.4(3) ?
    C16 C17 C22 C21 . . . . -178.67(17) ?
    C19 O4 C23 C24 . . . . -171.40(16) ?
loop_
    _geom_hbond_atom_site_label_D
    _geom_hbond_atom_site_label_H
    _geom_hbond_atom_site_label_A
    _geom_hbond_site_symmetry_A
    _geom_hbond_distance_DH
    _geom_hbond_distance_HA
    _geom_hbond_distance_DA
    _geom_hbond_angle_DHA
    O1 H1O N1 . 0.95(3) 1.72(3) 2.602(2) 152(2)
    O3 H3O O4 . 0.94(3) 2.33(3) 2.7180(18) 103.9(18)
    O3 H3O O1 2 0.94(3) 1.89(3) 2.7774(19) 158(2)
    O3 H3O O2 2 0.94(3) 2.43(3) 3.0117(19) 119.7(19)
