# Supplementary material for: 2-Eth­oxy-6-[1-(3-eth­oxy-2-hy­droxy­benz­yl)-2,3-dihydro-1H-benzimidazol-2-yl]phenol acetonitrile monosolvate
Source: Acta Crystallogr Sect E Struct Rep Online. 2012 Apr 18;68(Pt 5):o1398. doi: 10.1107/S1600536812015449 (PMC3344524; doi:10.1107/S1600536812015449)
Supplement: Supplementary file 2 [file e-68-o1398-Isup2.hkl]

# 
# h,k,l, Fc-squared, Fo-squared, sigma(Fo-squared) and status flag 
# 
data_I
_shelx_title ' C24H24N2O4.CH3CN' 
_shelx_refln_list_code          4 
_shelx_F_calc_maximum      282.19 
_exptl_crystal_F_000       944.00 
_reflns_d_resolution_high  0.7497 
 
loop_ 
 _symmetry_equiv_pos_as_xyz 
 'x, y, z' 
 '-x, y+1/2, -z+1/2' 
 '-x, -y, -z' 
 'x, -y-1/2, z-1/2' 
 
_cell_length_a     7.6177 
_cell_length_b    19.2728 
_cell_length_c    16.3480 
_cell_angle_alpha  90.000 
_cell_angle_beta   99.991 
_cell_angle_gamma  90.000 
 
_shelx_F_squared_multiplier     1.000 
 
loop_ 
 _refln_index_h 
 _refln_index_k 
 _refln_index_l 
 _refln_F_squared_calc 
 _refln_F_squared_meas 
 _refln_F_squared_sigma 
 _refln_observed_status 
   1   0   0     7064.68     6975.73     75.90 o 
   2   0   0    47581.02    46905.56    651.47 o 
   3   0   0     9075.29     9179.20    251.10 o 
   4   0   0      198.43      205.37     30.74 o 
   5   0   0     2083.51     2028.41     79.37 o 
   6   0   0      294.94      283.00     26.33 o 
   7   0   0      220.44      269.56     28.87 o 
   8   0   0        0.22      -12.21     12.21 o 
   9   0   0       14.69        9.78     25.93 o 
   1   1   0    25641.71    25251.19    238.88 o 
   2   1   0    14714.08    14999.22    111.46 o 
   3   1   0        0.78        3.19      3.45 o 
   4   1   0       17.50       24.92      6.14 o 
   5   1   0       41.50       35.99      7.66 o 
   6   1   0      116.12       96.31     13.73 o 
   7   1   0        0.19        5.78      9.16 o 
   8   1   0        0.14       -0.89      8.52 o 
   9   1   0       60.20       62.60     23.37 o 
   0   2   0    10798.14    10488.82    149.67 o 
   1   2   0      690.96      680.37      9.54 o 
   2   2   0    20699.46    20933.35    148.71 o 
   3   2   0     8446.84     8689.57    113.36 o 
   4   2   0     1873.89     1943.97     34.81 o 
   5   2   0     2130.89     2168.37     44.25 o 
   6   2   0       92.92      102.48     13.26 o 
   7   2   0       47.74       49.01     11.70 o 
   8   2   0       20.03       21.26     12.48 o 
   9   2   0       25.44       68.36     17.73 o 
   1   3   0     5040.70     5155.25     39.78 o 
   2   3   0     1977.55     1938.31     27.36 o 
   3   3   0     3566.31     3584.68     44.00 o 
   4   3   0     1045.49     1006.81     24.82 o 
   5   3   0        1.49       -1.02      4.82 o 
   6   3   0       43.77       34.50      8.81 o 
   7   3   0      204.95      204.52     18.18 o 
   8   3   0        1.86        4.27     10.73 o 
   9   3   0        4.95       11.77     14.70 o 
   0   4   0     9831.70     9633.05    149.11 o 
   1   4   0       31.95       18.22      4.10 o 
   2   4   0      303.94      264.13      7.91 o 
   3   4   0      247.26      203.25     14.78 o 
   4   4   0      172.68      192.40     14.69 o 
   5   4   0      292.29      298.48     15.78 o 
   6   4   0      319.19      311.83     18.24 o 
   7   4   0      447.39      436.59     23.05 o 
   8   4   0        9.56        6.92     10.84 o 
   9   4   0        5.35       -3.28     17.79 o 
   1   5   0      183.76      202.56      9.62 o 
   2   5   0      784.12      798.73     14.34 o 
   3   5   0      122.75      105.22      9.11 o 
   4   5   0      494.55      464.96     17.24 o 
   5   5   0      504.07      486.32     23.65 o 
   6   5   0      621.71      657.04     25.16 o 
   7   5   0        4.53        8.60      8.26 o 
   8   5   0       76.85       75.12     27.97 o 
   9   5   0       14.80       29.85     23.65 o 
   0   6   0     3811.18     3742.14     82.63 o 
   1   6   0        0.49        0.21      3.26 o 
   2   6   0       11.63       15.16      3.23 o 
   3   6   0       69.27       69.84      8.55 o 
   4   6   0     1231.64     1286.09     29.10 o 
   5   6   0       22.26       17.21      6.17 o 
   6   6   0      220.94      236.51     24.82 o 
   7   6   0        0.11       -0.77      9.77 o 
   8   6   0      108.27       85.44     18.33 o 
   9   6   0        0.54       41.13     22.49 o 
   1   7   0       64.12       74.73      9.53 o 
   2   7   0     2589.87     2674.36     31.94 o 
   3   7   0      611.49      635.80     14.95 o 
   4   7   0        0.45        1.25      4.13 o 
   5   7   0       45.37       45.57      8.41 o 
   6   7   0        1.71       -3.25      7.95 o 
   7   7   0       70.44       65.14     14.45 o 
   8   7   0        3.88       23.77     13.71 o 
   9   7   0        4.16       19.15     21.27 o 
   0   8   0       12.03        7.16      8.19 o 
   1   8   0     1590.50     1583.09     59.48 o 
   2   8   0      870.72      904.87     18.37 o 
   3   8   0       59.96       45.50      5.35 o 
   4   8   0       63.70       64.62     11.07 o 
   5   8   0      318.36      285.21     16.22 o 
   6   8   0       52.81       68.27     10.90 o 
   7   8   0       24.97       31.52     12.12 o 
   8   8   0        1.08        4.48     19.04 o 
   9   8   0        0.95        8.92     30.02 o 
   1   9   0      926.46     1003.48     37.85 o 
   2   9   0      203.55      225.24     10.53 o 
   3   9   0       27.61       27.36      4.65 o 
   4   9   0       81.50       77.09     10.19 o 
   5   9   0       32.00       39.82      7.87 o 
   6   9   0       17.04       26.50      9.77 o 
   7   9   0       24.25       25.45     10.39 o 
   8   9   0        7.58       11.01     21.27 o 
   9   9   0        0.45      -14.13     14.13 o 
   0  10   0        2.88        1.94      6.28 o 
   1  10   0      172.26      187.79     15.88 o 
   2  10   0      483.84      487.20     43.38 o 
   3  10   0       13.70       13.41      4.06 o 
   4  10   0       36.08       24.00      7.12 o 
   5  10   0        0.41       -4.42      5.38 o 
   6  10   0        8.63       15.99      8.55 o 
   7  10   0       31.92       21.90     11.04 o 
   8  10   0        5.54        1.18     14.27 o 
   9  10   0        7.59       12.87     21.59 o 
   1  11   0     1395.75     1437.46     43.91 o 
   2  11   0     1339.20     1433.49     66.72 o 
   3  11   0      103.04      101.53      8.53 o 
   4  11   0       27.44       33.85      8.00 o 
   5  11   0      463.95      513.34     23.82 o 
   6  11   0      110.86      101.77     16.76 o 
   7  11   0       44.70       54.21     14.97 o 
   8  11   0       50.73       32.90     24.18 o 
   9  11   0        1.66       -2.72     24.45 o 
   0  12   0      199.85      207.74     16.48 o 
   1  12   0       33.49        9.27     12.80 o 
   2  12   0       85.66       96.45     14.31 o 
   3  12   0       18.98       21.20      7.75 o 
   4  12   0      397.82      388.82     19.32 o 
   5  12   0     1982.74     2115.66     56.83 o 
   6  12   0       16.44        4.86      9.39 o 
   7  12   0      323.76      390.04     28.90 o 
   8  12   0        2.58       -4.40     13.25 o 
   1  13   0      405.58      346.49     30.42 o 
   2  13   0      126.47      150.23     26.56 o 
   3  13   0       80.98       72.97     12.30 o 
   4  13   0      980.73      984.25     31.02 o 
   5  13   0      101.03       88.84     15.12 o 
   6  13   0      633.14      561.17     31.97 o 
   7  13   0        0.79       11.69     13.71 o 
   8  13   0        8.66       29.54     16.18 o 
   0  14   0      464.17      466.21     34.59 o 
   1  14   0       25.96       17.34      8.93 o 
   2  14   0      342.17      308.22     24.02 o 
   3  14   0        5.85        5.23      7.59 o 
   4  14   0      187.60      200.81     23.43 o 
   5  14   0       20.10        8.18      8.62 o 
   6  14   0       50.94       32.76     11.68 o 
   7  14   0      134.33      111.68     44.30 o 
   8  14   0        1.12        1.09     15.97 o 
   1  15   0      147.46      150.99     19.14 o 
   2  15   0      309.00      341.00     25.67 o 
   3  15   0      145.74      161.05     17.00 o 
   4  15   0      116.98      118.35     16.42 o 
   5  15   0       38.31       46.21     12.07 o 
   6  15   0      103.60       84.52     16.72 o 
   7  15   0        1.62       -4.02     13.04 o 
   8  15   0       33.66       12.26     45.41 o 
   0  16   0      330.32      314.28     24.25 o 
   1  16   0      657.70      655.64     29.35 o 
   2  16   0      130.49      159.37     20.31 o 
   3  16   0        8.89       -5.95      5.95 o 
   4  16   0        0.07       -8.55      8.55 o 
   5  16   0      113.97      111.22     23.77 o 
   6  16   0        6.86        1.01     10.03 o 
   7  16   0        0.61      -11.52     11.52 o 
   1  17   0      182.24      199.55     18.66 o 
   2  17   0        5.35       11.60      9.63 o 
   3  17   0       12.99       18.04      8.83 o 
   4  17   0       14.25        6.04     11.74 o 
   5  17   0        8.48       -1.51     12.60 o 
   6  17   0        2.78        4.71     12.72 o 
   7  17   0        3.16        2.84     16.47 o 
   0  18   0        3.18        7.56      9.73 o 
   1  18   0       64.85       40.46     11.06 o 
   2  18   0       36.78       44.09     14.02 o 
   3  18   0       42.92       47.29     12.39 o 
   4  18   0        3.11        2.63     11.27 o 
   5  18   0        2.47       -1.90     11.35 o 
   6  18   0        2.47       18.71     40.96 o 
   7  18   0        9.98        3.60     21.59 o 
   1  19   0        0.02       15.87      8.42 o 
   2  19   0      141.78      165.01     33.00 o 
   3  19   0      103.52      117.73     24.34 o 
   4  19   0       34.88       66.23     20.35 o 
   5  19   0       12.48       36.84     17.73 o 
   6  19   0       10.53      -12.42     22.98 o 
   0  20   0        0.11       -2.94     10.37 o 
   1  20   0        0.07        3.60      8.24 o 
   2  20   0        0.15       11.64      9.30 o 
   3  20   0       90.26      100.72     22.59 o 
   4  20   0        0.20       -6.50     13.18 o 
   5  20   0        9.02       24.83     14.36 o 
   6  20   0       11.32        0.95     16.83 o 
   1  21   0        1.05       -8.19      8.19 o 
   2  21   0       29.43       53.62     13.00 o 
   3  21   0       24.22       34.99     25.85 o 
   4  21   0       13.93        8.36     13.26 o 
   5  21   0       50.78       22.70     48.35 o 
   0  22   0        2.64        8.11     17.97 o 
   1  22   0       13.25       10.48     10.12 o 
   2  22   0       25.17       57.28     27.34 o 
   3  22   0        4.98        7.87     10.67 o 
   4  22   0        6.93        4.66     14.38 o 
   5  22   0        5.70        2.95     16.75 o 
   1  23   0       16.56       28.57     13.47 o 
   2  23   0        4.32       19.34     10.52 o 
   3  23   0       17.57       -6.72      9.60 o 
   4  23   0        0.17       38.57     28.95 o 
   0  24   0       61.45      103.86     34.83 o 
   1  24   0        2.00       -6.89     14.67 o 
   2  24   0        4.33       -0.64     14.08 o 
   3  24   0       13.73        6.06      9.78 o 
   1  25   0       35.79       29.19     27.36 o 
   2  25   0       16.55       -3.65     22.23 o 
 -10   1   1        0.74      -12.70     33.92 o 
  -9   1   1       65.72       86.94     24.44 o 
  -8   1   1        0.72        9.55     10.48 o 
  -7   1   1       96.03      112.04     14.89 o 
  -6   1   1      210.31      226.07     16.70 o 
  -5   1   1      185.91      180.38     13.10 o 
  -4   1   1     7270.14     7534.96    113.73 o 
  -3   1   1     1077.09      997.76     27.63 o 
  -2   1   1     9246.86     9437.76     93.84 o 
  -1   1   1     4331.59     4420.10     37.04 o 
   1   1   1        0.08        3.53      1.68 o 
   2   1   1      117.56      114.08      6.92 o 
   3   1   1       15.26       12.42      4.40 o 
   4   1   1      583.55      531.88     27.51 o 
   5   1   1       13.15       12.48      5.64 o 
   6   1   1       47.20       39.90      9.47 o 
   7   1   1        7.35        2.76      8.25 o 
   8   1   1        0.77       -8.15      8.15 o 
   9   1   1        5.64       -2.72     16.60 o 
 -10   2   1        4.30       30.70     32.84 o 
  -9   2   1        8.33       22.54     17.20 o 
  -8   2   1        5.44        4.77     10.68 o 
  -7   2   1      124.59      121.24     17.78 o 
  -6   2   1      162.33      184.35     25.46 o 
  -5   2   1      104.18       96.66     10.56 o 
  -4   2   1     1390.75     1255.42     27.38 o 
  -3   2   1      906.33      829.80     20.01 o 
  -2   2   1    79630.09    77899.55    554.49 o 
  -1   2   1       69.75       67.89      3.67 o 
   0   2   1       24.78       16.13      6.56 o 
   1   2   1      815.75      719.84     11.95 o 
   2   2   1     1246.64     1173.50     19.75 o 
   3   2   1      170.70      164.53      9.34 o 
   4   2   1      999.27     1084.49     26.00 o 
   5   2   1       85.30       88.64     10.79 o 
   6   2   1      100.37      108.74     13.29 o 
   7   2   1       52.27       49.16     11.30 o 
   8   2   1       57.95       66.66     14.46 o 
   9   2   1       10.55       31.69     20.76 o 
 -10   3   1        1.49      -26.48     26.48 o 
  -9   3   1       87.07       84.92     34.00 o 
  -8   3   1       15.71        3.94      9.93 o 
  -7   3   1      145.56      158.92     17.56 o 
  -6   3   1      365.70      318.65     25.61 o 
  -5   3   1      103.77      105.11     11.03 o 
  -4   3   1      190.08      157.98     10.67 o 
  -3   3   1      506.04      438.62     18.42 o 
  -2   3   1     4936.07     4907.23     54.37 o 
  -1   3   1     2607.63     2575.24     27.21 o 
   0   3   1     7155.39     6900.37     61.13 o 
   1   3   1      505.36      504.87     10.64 o 
   2   3   1     2720.19     2691.16     29.12 o 
   3   3   1      112.57      124.83      8.74 o 
   4   3   1     3965.00     4172.68     54.39 o 
   5   3   1       20.34       13.79      6.12 o 
   6   3   1       15.06       19.32     11.50 o 
   7   3   1        7.49       -7.41      7.98 o 
   8   3   1       54.29       53.32     12.64 o 
   9   3   1        0.47      -17.49     17.49 o 
  -9   4   1       49.87       23.70     15.71 o 
  -8   4   1        2.42      -12.35     12.35 o 
  -7   4   1     1017.22     1090.35     35.17 o 
  -6   4   1      877.77      897.46     36.41 o 
  -5   4   1     2477.60     2596.29     45.44 o 
  -4   4   1     1804.98     1791.87     33.27 o 
  -3   4   1      291.11      270.54     14.04 o 
  -2   4   1      387.25      401.53     12.03 o 
  -1   4   1     7537.54     7397.48     61.97 o 
   0   4   1     1737.45     1639.63     24.33 o 
   1   4   1     3760.65     3798.02     37.82 o 
   2   4   1     2084.42     2097.99     36.09 o 
   3   4   1     1294.69     1269.98     25.33 o 
   4   4   1      175.23      172.73     11.23 o 
   5   4   1      146.36      150.84     13.47 o 
   6   4   1      280.75      289.42     17.88 o 
   7   4   1      170.40      183.07     20.04 o 
   8   4   1       11.46      -12.01     12.01 o 
   9   4   1        0.13        5.68     45.85 o 
  -9   5   1        6.91       -5.60     13.68 o 
  -8   5   1      166.25      180.41     38.91 o 
  -7   5   1      306.90      307.48     24.64 o 
  -6   5   1     1185.59     1141.27     32.67 o 
  -5   5   1     1483.87     1548.76     34.49 o 
  -4   5   1        9.46       11.90      4.83 o 
  -3   5   1     2209.51     2440.34     41.63 o 
  -2   5   1     3099.52     3066.34     37.41 o 
  -1   5   1      411.11      385.43     12.69 o 
   0   5   1       28.93       26.47      4.53 o 
   1   5   1       25.70       26.91      5.98 o 
   2   5   1       67.19       84.92      5.96 o 
   3   5   1      226.92      198.66      9.64 o 
   4   5   1      211.63      238.50     13.03 o 
   5   5   1       96.81      103.48     11.36 o 
   6   5   1      948.74     1084.80     32.59 o 
   7   5   1       16.36       18.99      9.14 o 
   8   5   1      134.26      143.51     21.06 o 
   9   5   1       15.90       48.05     42.11 o 
  -9   6   1        6.30       32.98     16.69 o 
  -8   6   1        1.21       -3.22     11.22 o 
  -7   6   1        1.44        1.89     10.70 o 
  -6   6   1      302.58      316.31     18.20 o 
  -5   6   1       38.72       37.08      7.55 o 
  -4   6   1        0.79        4.06      4.27 o 
  -3   6   1      810.68      833.63     21.93 o 
  -2   6   1     1408.92     1462.29     19.68 o 
  -1   6   1       50.75       46.80      4.98 o 
   0   6   1      255.89      210.03     10.03 o 
   1   6   1      258.30      247.19     20.56 o 
   2   6   1     3810.88     4002.33     40.90 o 
   3   6   1      709.04      702.56     16.66 o 
   4   6   1       17.70       22.34      5.85 o 
   5   6   1        0.08       -4.34      4.34 o 
   6   6   1      111.89      106.33     13.34 o 
   7   6   1       60.72       57.27     11.67 o 
   8   6   1       12.03        0.44     16.98 o 
   9   6   1        0.53       -3.75     24.77 o 
  -9   7   1       21.64        0.06     35.31 o 
  -8   7   1      182.39      179.65     24.09 o 
  -7   7   1       12.92       47.28     12.71 o 
  -6   7   1      753.77      771.03     27.40 o 
  -5   7   1      216.39      216.32     18.33 o 
  -4   7   1      245.76      221.90     12.75 o 
  -3   7   1      556.02      542.49     17.76 o 
  -2   7   1       12.87       12.20      3.03 o 
  -1   7   1       19.94       22.57      4.58 o 
   0   7   1      734.98      734.16     19.80 o 
   1   7   1     3765.51     3860.86     65.40 o 
   2   7   1      970.58      978.18     20.44 o 
   3   7   1      112.22      122.71      8.01 o 
   4   7   1      106.86      108.47     10.44 o 
   5   7   1        2.09        4.56      5.14 o 
   6   7   1        0.18        9.34      6.31 o 
   7   7   1        2.72        6.75     10.10 o 
   8   7   1        0.69       10.35     15.19 o 
   9   7   1        2.01       -1.27     18.56 o 
  -9   8   1        1.15       15.16     22.62 o 
  -8   8   1        0.01        9.06     11.49 o 
  -7   8   1       90.72       84.82     16.48 o 
  -6   8   1      112.06      112.75     26.71 o 
  -5   8   1      171.25      158.41     17.49 o 
  -4   8   1      192.91      192.35     12.37 o 
  -3   8   1      567.20      572.40     22.18 o 
  -2   8   1       12.87       17.74      4.67 o 
  -1   8   1     3093.54     3459.57     47.03 o 
   0   8   1      131.14      117.24      9.41 o 
   1   8   1       81.05       76.38     10.92 o 
   2   8   1      179.02      153.85      9.15 o 
   3   8   1      571.39      618.00     16.23 o 
   4   8   1      408.75      334.52     16.91 o 
   5   8   1       10.60        7.02      9.69 o 
   6   8   1       43.54       39.51      9.81 o 
   7   8   1        0.78       11.34      9.08 o 
   8   8   1        0.02       13.41     21.79 o 
   9   8   1       28.70       27.34     18.97 o 
  -9   9   1        1.45       17.21     18.79 o 
  -8   9   1        0.02       -9.05     11.14 o 
  -7   9   1        1.35        2.71      9.02 o 
  -6   9   1        2.48       -1.07      6.69 o 
  -5   9   1      399.03      359.88     18.34 o 
  -4   9   1      667.77      675.00     22.97 o 
  -3   9   1      930.37      895.04     23.95 o 
  -2   9   1     1256.79     1227.29     26.97 o 
  -1   9   1     2161.25     2415.94     74.82 o 
   0   9   1     3466.40     3513.84     52.47 o 
   1   9   1        0.44        5.11      5.18 o 
   2   9   1       68.49       66.19      8.52 o 
   3   9   1       24.63       34.90      5.22 o 
   4   9   1      103.42       97.62     11.26 o 
   5   9   1        2.79        1.23      5.54 o 
   6   9   1       24.41       23.62      7.99 o 
   7   9   1       29.60       53.96     13.31 o 
   8   9   1       26.66       48.08     19.78 o 
   9   9   1        8.66        7.65     36.22 o 
  -9  10   1       12.68       69.78     26.91 o 
  -8  10   1        3.36        5.28     14.41 o 
  -7  10   1      254.31      290.84     25.47 o 
  -6  10   1      102.48       86.10     15.41 o 
  -5  10   1      393.42      407.38     20.73 o 
  -4  10   1      270.21      252.38     15.04 o 
  -3  10   1      425.05      439.03     12.95 o 
  -2  10   1     1566.40     1749.10     39.17 o 
  -1  10   1     1323.31     1225.72     28.94 o 
   0  10   1     1096.43     1105.38     28.90 o 
   1  10   1      247.48      252.79     18.16 o 
   2  10   1        4.84        1.19      3.64 o 
   3  10   1      108.77      115.95      8.61 o 
   4  10   1        1.73       -4.74      4.74 o 
   5  10   1       96.25       86.98     11.64 o 
   6  10   1        5.99       16.63      8.99 o 
   7  10   1       45.84       22.03     13.85 o 
   8  10   1       25.19       55.07     32.05 o 
   9  10   1        6.11        7.88     23.77 o 
  -9  11   1       21.65       55.46     26.51 o 
  -8  11   1      199.26      303.81     28.07 o 
  -7  11   1        0.29        7.29      9.80 o 
  -6  11   1        6.33        6.13      8.79 o 
  -5  11   1      195.06      198.29     33.17 o 
  -4  11   1       45.15       34.59      7.87 o 
  -3  11   1      108.82       82.34      9.61 o 
  -2  11   1       19.36       17.73      5.99 o 
  -1  11   1       95.72       86.19      9.76 o 
   0  11   1      116.17      113.86     10.34 o 
   1  11   1      158.22      155.84     15.79 o 
   2  11   1       12.93       23.36      5.84 o 
   3  11   1      196.10      201.33     11.05 o 
   4  11   1       33.45       37.16     10.95 o 
   5  11   1     1106.64     1151.29     34.19 o 
   6  11   1       21.46       14.53      9.18 o 
   7  11   1       33.14       25.95     14.91 o 
   8  11   1       17.09       -3.07     15.36 o 
  -8  12   1       11.23       29.23     25.13 o 
  -7  12   1       17.53       13.11     13.27 o 
  -6  12   1       20.45       35.27     11.22 o 
  -5  12   1       14.06        9.40      8.16 o 
  -4  12   1       16.52       11.43      6.17 o 
  -3  12   1      256.50      226.09     13.97 o 
  -2  12   1        4.39        4.73      5.83 o 
  -1  12   1       63.03       32.16      9.55 o 
   0  12   1       17.40       22.82      7.06 o 
   1  12   1       49.27       43.78     10.63 o 
   2  12   1      271.88      260.13     31.97 o 
   3  12   1      235.32      197.84     12.63 o 
   4  12   1      285.94      304.99     17.24 o 
   5  12   1       42.05       51.69     10.20 o 
   6  12   1      161.92      166.19     20.68 o 
   7  12   1       60.17       80.23     21.43 o 
   8  12   1       13.65       16.25     28.11 o 
  -8  13   1       12.53      -12.37     12.37 o 
  -7  13   1        0.03       12.97     10.42 o 
  -6  13   1       55.73       50.81     12.86 o 
  -5  13   1        0.35       -4.44      7.19 o 
  -4  13   1       54.04       60.37     10.01 o 
  -3  13   1        1.66        9.54      6.12 o 
  -2  13   1      230.75      186.80     17.93 o 
  -1  13   1      142.10      147.35     17.10 o 
   0  13   1      627.34      697.33     22.11 o 
   1  13   1      443.28      420.41     25.89 o 
   2  13   1      101.32       99.78     16.44 o 
   3  13   1      781.56      881.94     33.24 o 
   4  13   1       25.48       20.46      8.30 o 
   5  13   1      229.77      213.88     16.61 o 
   6  13   1        0.43       -0.11      8.99 o 
   7  13   1        6.11       15.22     15.37 o 
   8  13   1       14.80        8.24     15.77 o 
  -8  14   1       18.11       17.58     16.70 o 
  -7  14   1      122.21      135.18     21.07 o 
  -6  14   1        6.03        7.48     10.37 o 
  -5  14   1        3.02        2.84      7.76 o 
  -4  14   1       19.54       20.61      9.54 o 
  -3  14   1      461.82      420.27     23.26 o 
  -2  14   1        3.04        3.74      6.50 o 
  -1  14   1       22.59       18.16      5.05 o 
   0  14   1      308.89      286.63     15.09 o 
   1  14   1      170.20      169.57     18.86 o 
   2  14   1     1458.57     1495.40    101.75 o 
   3  14   1     1104.91     1139.20     69.56 o 
   4  14   1      283.09      281.60     20.40 o 
   5  14   1      141.99      164.32     20.09 o 
   6  14   1       11.31        2.96      8.84 o 
   7  14   1       76.99       43.23     79.45 o 
   8  14   1        3.06       -6.54     14.46 o 
  -8  15   1       16.55       14.45     22.07 o 
  -7  15   1       16.29       19.35     16.58 o 
  -6  15   1        0.05       -2.79      9.24 o 
  -5  15   1       12.43       -6.04     10.46 o 
  -4  15   1       95.55       68.22     18.72 o 
  -3  15   1        1.04       -1.25      9.45 o 
  -2  15   1      546.43      614.16     33.33 o 
  -1  15   1      351.13      349.60     28.49 o 
   0  15   1      199.30      202.50     14.30 o 
   1  15   1       15.37       25.20     10.56 o 
   2  15   1       66.38       94.11     16.66 o 
   3  15   1        2.76        3.43      6.36 o 
   4  15   1      235.11      261.26     20.61 o 
   5  15   1       18.93       31.30     14.37 o 
   6  15   1       16.52        6.63     14.06 o 
   7  15   1        1.27        4.16     10.95 o 
   8  15   1        0.62        3.74     17.34 o 
  -7  16   1        4.39       10.93     13.31 o 
  -6  16   1        4.22       -9.02     10.56 o 
  -5  16   1      119.16      115.39     23.26 o 
  -4  16   1      110.12      105.43     21.73 o 
  -3  16   1      335.25      324.83     22.49 o 
  -2  16   1     1312.95     1335.57     64.77 o 
  -1  16   1      485.26      501.07     25.64 o 
   0  16   1     3504.05     3781.00     60.17 o 
   1  16   1      315.34      312.51     25.25 o 
   2  16   1      777.59      711.17     38.38 o 
   3  16   1      107.37       79.85     14.64 o 
   4  16   1        7.59       13.45      8.36 o 
   5  16   1      146.08      224.12     46.48 o 
   6  16   1       10.22        4.94     11.90 o 
   7  16   1        2.16        8.55     15.76 o 
  -7  17   1       35.90       10.04     16.15 o 
  -6  17   1        0.02       12.50     13.46 o 
  -5  17   1       97.58      108.68     24.04 o 
  -4  17   1        3.03        0.69     11.21 o 
  -3  17   1      126.02      176.54     18.83 o 
  -2  17   1        1.15        3.74     10.97 o 
  -1  17   1     1521.75     1604.36     47.22 o 
   0  17   1      165.48      211.36     19.59 o 
   1  17   1     1822.50     1856.68     89.78 o 
   2  17   1      216.75      204.67     23.08 o 
   3  17   1       56.15       39.37     12.40 o 
   4  17   1      114.99      129.75     23.67 o 
   5  17   1        0.00       -8.43     10.57 o 
   6  17   1       44.42       14.70     25.81 o 
   7  17   1       16.73        9.62     20.20 o 
  -7  18   1       14.46        7.68     22.86 o 
  -6  18   1       75.98       42.99     68.99 o 
  -5  18   1      110.23      140.94     32.45 o 
  -4  18   1        4.85       17.59     13.24 o 
  -3  18   1        0.48       11.05     12.06 o 
  -2  18   1       77.66       73.91     13.83 o 
  -1  18   1      347.10      358.62     23.18 o 
   0  18   1       23.11       15.32      8.29 o 
   1  18   1        4.42        9.50      7.90 o 
   2  18   1       71.17       80.21     19.21 o 
   3  18   1       31.45       32.62     11.23 o 
   4  18   1       19.19       -1.79     30.14 o 
   5  18   1        3.79       21.25     12.85 o 
   6  18   1        6.84        4.81     12.83 o 
   7  18   1        6.96       16.45     17.76 o 
  -6  19   1        0.72        2.50     13.62 o 
  -5  19   1        7.84       -1.40     14.12 o 
  -4  19   1        3.88      -15.96     22.23 o 
  -3  19   1      135.64      131.54     24.71 o 
  -2  19   1        0.03       -0.14      6.54 o 
  -1  19   1      381.33      407.22     25.73 o 
   0  19   1       54.14       53.26     12.28 o 
   1  19   1      162.63      136.46     18.21 o 
   2  19   1        0.96        9.27     11.45 o 
   3  19   1      130.50      128.76     30.09 o 
   4  19   1       20.95       35.11     16.35 o 
   5  19   1       29.08       19.61     15.66 o 
   6  19   1        1.68        3.50     15.94 o 
  -6  20   1        4.95        3.84     21.83 o 
  -5  20   1        0.80       -9.07     16.62 o 
  -4  20   1      144.63       78.68     23.00 o 
  -3  20   1       43.80       27.75     24.41 o 
  -2  20   1       43.65       36.24     10.64 o 
  -1  20   1       21.34       24.27     10.27 o 
   0  20   1        3.16       -1.99      9.24 o 
   1  20   1        3.76        8.24      7.98 o 
   2  20   1        8.25        0.03     10.51 o 
   3  20   1       13.53        1.71     12.28 o 
   4  20   1        0.70       26.38     19.28 o 
   5  20   1        1.97       -4.13     12.74 o 
   6  20   1        3.23      -10.92     17.34 o 
  -5  21   1        2.54        5.37     16.16 o 
  -4  21   1        1.21      -12.41     12.41 o 
  -3  21   1       22.64       32.63     13.41 o 
  -2  21   1        0.09        2.85     10.10 o 
  -1  21   1        0.60        8.01      9.44 o 
   0  21   1       55.65       79.67     15.04 o 
   1  21   1       29.69       23.53     10.73 o 
   2  21   1        5.76        2.16      8.77 o 
   3  21   1        3.42        0.43     14.58 o 
   4  21   1       10.27       10.50     12.30 o 
   5  21   1        6.60       23.77     16.98 o 
  -5  22   1        0.86      -10.16     20.48 o 
  -4  22   1        0.03       16.70     23.78 o 
  -3  22   1        2.94       -1.62      9.80 o 
  -2  22   1       26.12       37.51     13.16 o 
  -1  22   1        0.87        6.06      9.42 o 
   0  22   1        2.43      -16.94     17.42 o 
   1  22   1        9.16        8.40      9.97 o 
   2  22   1       17.63       13.06     11.66 o 
   3  22   1       97.06       56.38     51.13 o 
   4  22   1       86.60       41.54     48.87 o 
   5  22   1       11.48        6.26     16.23 o 
  -4  23   1        3.63       -2.45     11.04 o 
  -3  23   1       59.47        9.14     10.87 o 
  -2  23   1        2.35        7.51     11.31 o 
  -1  23   1        3.99       -0.96     12.90 o 
   0  23   1        5.67       -2.36     12.53 o 
   1  23   1        0.48       -1.03     10.67 o 
   2  23   1       37.53       40.25     19.37 o 
   3  23   1       11.04       -2.38     10.61 o 
   4  23   1        0.93        2.91     15.86 o 
  -3  24   1        3.39        5.76     12.30 o 
  -2  24   1        1.79       -1.50     12.08 o 
  -1  24   1        6.84       26.64     22.11 o 
   0  24   1       64.24       88.72     23.11 o 
   1  24   1       55.35       80.23     17.62 o 
   2  24   1       20.30       17.91     29.40 o 
   3  24   1        0.35       13.21     13.69 o 
  -2  25   1        5.35       -6.77     12.55 o 
  -1  25   1       31.96        8.59     27.04 o 
   0  25   1       16.11       29.59     16.45 o 
   1  25   1        0.47      -15.49     28.91 o 
   2  25   1        7.38       23.62     14.80 o 
 -10   0   2        5.88      -29.03     29.03 o 
  -9   0   2        3.88       11.53     22.74 o 
  -8   0   2        5.34       -3.50     17.97 o 
  -7   0   2       38.19       64.63     16.49 o 
  -6   0   2      129.74      111.34     22.43 o 
  -5   0   2      435.14      433.44     32.96 o 
  -4   0   2     8916.04     9490.11    128.49 o 
  -3   0   2      927.19      887.26     41.35 o 
  -2   0   2        9.97        8.80      4.43 o 
  -1   0   2     1980.91     1825.14     27.40 o 
   0   0   2     1679.80     1707.81     20.63 o 
   1   0   2      199.06      179.03      7.24 o 
   2   0   2       26.82       29.44      6.22 o 
   3   0   2      554.80      518.63     26.36 o 
   4   0   2       46.98       47.09     11.86 o 
   5   0   2       67.80       58.98     13.31 o 
   6   0   2      216.16      224.55     23.11 o 
   7   0   2        2.04        4.95     11.89 o 
   8   0   2       23.97       57.87     19.33 o 
   9   0   2       11.79       27.75     24.57 o 
 -10   1   2        0.57       -9.19     21.96 o 
  -9   1   2        9.07        5.74     17.45 o 
  -8   1   2        0.00        8.83     12.13 o 
  -7   1   2        0.03       -4.62      6.78 o 
  -6   1   2      810.43      775.08     27.11 o 
  -5   1   2      535.76      510.40     19.43 o 
  -4   1   2       51.21       58.06      7.75 o 
  -3   1   2     4602.10     4675.73    109.05 o 
  -2   1   2       84.59       82.08      5.97 o 
  -1   1   2     5435.83     5234.09     35.79 o 
   0   1   2     6336.87     6402.24     41.20 o 
   1   1   2      610.15      604.65     11.00 o 
   2   1   2     2975.90     2841.95     33.45 o 
   3   1   2      327.23      304.10     12.46 o 
   4   1   2      463.52      491.22     18.21 o 
   5   1   2      211.73      208.54     14.52 o 
   6   1   2       24.31       17.80      7.87 o 
   7   1   2       35.90       53.12     11.46 o 
   8   1   2       43.37       47.07     14.11 o 
   9   1   2        0.81        1.19     22.11 o 
 -10   2   2        3.50      -19.37     21.13 o 
  -9   2   2        2.23       -0.15     16.61 o 
  -8   2   2       25.89       24.68     12.51 o 
  -7   2   2       37.22       27.20      9.59 o 
  -6   2   2      177.34      184.98     15.52 o 
  -5   2   2      233.59      195.24     12.82 o 
  -4   2   2     2544.18     2592.64     39.99 o 
  -3   2   2      920.66      951.43     19.97 o 
  -2   2   2     2425.51     2240.38     26.97 o 
  -1   2   2      695.61      705.92     14.40 o 
   0   2   2     2985.17     2896.82     24.75 o 
   1   2   2     3286.95     3165.48     39.81 o 
   2   2   2     1818.06     1696.43     21.99 o 
   3   2   2        0.29        1.55      3.58 o 
   4   2   2       39.19       53.54      7.83 o 
   5   2   2        0.84       -4.07      5.32 o 
   6   2   2       61.66       46.08     10.22 o 
   7   2   2        9.15       10.14      9.19 o 
   8   2   2        6.82        5.08      9.93 o 
   9   2   2       12.33       19.17     26.16 o 
 -10   3   2        9.47        3.78     21.14 o 
  -9   3   2        7.62        3.64     16.45 o 
  -8   3   2      159.01      145.01     20.46 o 
  -7   3   2       43.33       44.95     14.11 o 
  -6   3   2      604.45      580.91     23.52 o 
  -5   3   2      429.24      476.84     18.92 o 
  -4   3   2       65.68       45.49      7.08 o 
  -3   3   2      986.94      998.63     20.47 o 
  -2   3   2      280.00      274.91     13.34 o 
  -1   3   2       27.22       25.80      2.38 o 
   0   3   2      485.13      398.25     13.60 o 
   1   3   2        3.88        3.17      2.37 o 
   2   3   2      360.11      379.16     14.35 o 
   3   3   2       58.83       58.11      6.95 o 
   4   3   2     2161.60     2193.56     37.91 o 
   5   3   2      111.56      104.17     11.73 o 
   6   3   2       36.13       32.73      8.69 o 
   7   3   2       17.82       11.18      9.50 o 
   8   3   2       16.12       32.94     13.82 o 
   9   3   2        6.39       14.87     24.81 o 
 -10   4   2       16.73       78.00     26.66 o 
  -9   4   2       14.13       -5.86     15.62 o 
  -8   4   2       14.07       -1.65     10.77 o 
  -7   4   2      163.73      195.55     24.57 o 
  -6   4   2       21.44       16.13      7.30 o 
  -5   4   2      774.81      728.88     23.28 o 
  -4   4   2     8053.99     8557.20     85.12 o 
  -3   4   2      477.17      473.34     14.28 o 
  -2   4   2      144.96      161.19      7.49 o 
  -1   4   2      208.86      192.22      6.16 o 
   0   4   2      172.19      162.49     10.24 o 
   1   4   2      365.42      360.32     12.61 o 
   2   4   2     1086.84     1067.57     19.40 o 
   3   4   2        0.14       -3.39      3.39 o 
   4   4   2        0.09        1.33      4.05 o 
   5   4   2       35.96       36.50      7.69 o 
   6   4   2       32.70       35.89      9.94 o 
   7   4   2      147.33      131.37     16.28 o 
   8   4   2       13.70       17.62     13.51 o 
   9   4   2       10.58       50.13     23.46 o 
  -9   5   2        2.93      -12.06     12.06 o 
  -8   5   2      228.82      262.14     26.71 o 
  -7   5   2      210.39      217.57     23.30 o 
  -6   5   2      872.33      857.88     32.14 o 
  -5   5   2      107.99       86.54     10.61 o 
  -4   5   2       50.79       52.40      7.45 o 
  -3   5   2      985.14     1051.32     43.04 o 
  -2   5   2       32.87       24.85      4.08 o 
  -1   5   2     1123.70     1106.18     15.81 o 
   0   5   2      974.67      969.62     79.37 o 
   1   5   2       40.64       31.81      5.27 o 
   2   5   2     1311.91     1306.42     21.49 o 
   3   5   2     1411.07     1441.19     24.68 o 
   4   5   2       68.69       76.68      8.89 o 
   5   5   2      685.12      688.00     23.30 o 
   6   5   2      272.86      298.72     19.32 o 
   7   5   2        1.23        2.09      8.00 o 
   8   5   2        5.79       16.35     16.79 o 
   9   5   2        0.04      -14.97     18.21 o 
  -9   6   2      211.34      239.01     30.04 o 
  -8   6   2       98.21      108.08     27.27 o 
  -7   6   2      269.37      282.21     29.51 o 
  -6   6   2      232.70      245.37     20.37 o 
  -5   6   2      857.96      904.88     26.06 o 
  -4   6   2      282.32      293.26     13.61 o 
  -3   6   2      709.93      730.47     19.98 o 
  -2   6   2      837.44      777.89     17.52 o 
  -1   6   2     1764.06     1778.60     29.30 o 
   0   6   2      279.91      248.78     11.19 o 
   1   6   2      126.91      114.31      8.49 o 
   2   6   2      140.44      144.55      8.23 o 
   3   6   2      587.92      586.78     15.83 o 
   4   6   2       81.74       66.37      8.69 o 
   5   6   2       35.09       42.64      8.16 o 
   6   6   2      145.66      171.29     16.23 o 
   7   6   2        7.97       19.50      9.14 o 
   8   6   2       39.71       38.39     25.77 o 
   9   6   2        8.08       21.76     21.68 o 
  -9   7   2        0.00       -3.65     13.77 o 
  -8   7   2      154.20      136.88     22.27 o 
  -7   7   2       15.34       11.82      9.92 o 
  -6   7   2       44.53       30.46     10.43 o 
  -5   7   2      161.50      142.06     12.05 o 
  -4   7   2        0.62        4.14      4.19 o 
  -3   7   2     4553.30     4970.78     58.55 o 
  -2   7   2     1614.91     1670.48     28.28 o 
  -1   7   2       20.38       16.11      4.01 o 
   0   7   2      577.63      566.70     17.55 o 
   1   7   2      293.35      277.25     16.81 o 
   2   7   2      123.69      116.69      8.44 o 
   3   7   2       27.53       28.06      5.12 o 
   4   7   2      166.32      151.77     12.48 o 
   5   7   2       52.71       50.13      9.22 o 
   6   7   2        2.61       16.35      6.91 o 
   7   7   2       90.80      146.16     23.71 o 
   8   7   2       13.66       18.87     17.15 o 
   9   7   2        3.73        1.51     17.12 o 
  -9   8   2       28.14       26.43     16.96 o 
  -8   8   2       17.48       28.79     13.78 o 
  -7   8   2       30.97       24.95     11.92 o 
  -6   8   2       65.31       64.14     13.99 o 
  -5   8   2      187.32      182.24     13.27 o 
  -4   8   2      144.32      131.89     10.72 o 
  -3   8   2      422.03      441.84     16.01 o 
  -2   8   2        4.26        1.44      3.56 o 
  -1   8   2      393.09      354.23     16.48 o 
   0   8   2     3271.02     3295.37     48.32 o 
   1   8   2     1956.50     2288.94     51.42 o 
   2   8   2       33.11       22.25      6.66 o 
   3   8   2        1.05        0.60      3.09 o 
   4   8   2        4.80        7.01      4.14 o 
   5   8   2      168.73      164.82     13.49 o 
   6   8   2       58.38       55.62     10.37 o 
   7   8   2        0.02        5.93     12.74 o 
   8   8   2        0.92      -14.13     14.13 o 
   9   8   2        1.32       13.30     19.51 o 
  -9   9   2       40.85       62.18     22.20 o 
  -8   9   2        0.21      -10.30     10.30 o 
  -7   9   2        0.30       -8.55      8.55 o 
  -6   9   2      319.35      383.38     25.27 o 
  -5   9   2      232.19      238.20     19.25 o 
  -4   9   2      141.15      134.70     11.95 o 
  -3   9   2      867.01      930.76     25.93 o 
  -2   9   2     1979.07     2161.46     36.22 o 
  -1   9   2     3783.83     4179.40     64.57 o 
   0   9   2       32.93       29.38      6.28 o 
   1   9   2      143.76      142.46     14.28 o 
   2   9   2      295.55      281.66     27.39 o 
   3   9   2      259.69      223.18     10.85 o 
   4   9   2       78.86       74.99      7.86 o 
   5   9   2      214.90      224.22     14.98 o 
   6   9   2        0.35       -1.49      6.06 o 
   7   9   2       64.36       70.70     19.95 o 
   8   9   2        5.69      -12.32     15.05 o 
   9   9   2        1.39        7.70     40.32 o 
  -9  10   2       18.92       33.95     47.91 o 
  -8  10   2      157.07      173.33     24.81 o 
  -7  10   2        8.21        0.26      8.81 o 
  -6  10   2      103.27      107.74     16.49 o 
  -5  10   2       28.56       31.35     10.90 o 
  -4  10   2      180.32      156.00     12.86 o 
  -3  10   2       68.89       72.32      8.78 o 
  -2  10   2       63.25       61.28      8.11 o 
  -1  10   2       88.17      106.87      8.33 o 
   0  10   2      236.10      264.36     14.41 o 
   1  10   2      111.93      162.99     14.99 o 
   2  10   2      509.88      504.88     20.21 o 
   3  10   2      751.26      838.78     20.99 o 
   4  10   2       60.49       58.79      9.50 o 
   5  10   2      153.76      148.51     14.30 o 
   6  10   2        1.40        5.51      7.29 o 
   7  10   2       37.02       42.15     16.72 o 
   8  10   2        7.11       -2.16     15.20 o 
   9  10   2        0.33       24.33     23.00 o 
  -9  11   2        6.03       18.69     31.57 o 
  -8  11   2      124.84      166.54     24.91 o 
  -7  11   2        2.04       -0.13     12.68 o 
  -6  11   2      122.43      151.74     20.10 o 
  -5  11   2      519.98      561.24     29.10 o 
  -4  11   2      538.07      513.90     21.05 o 
  -3  11   2      281.00      267.20     14.37 o 
  -2  11   2       53.96       49.47      8.59 o 
  -1  11   2      934.75     1018.49     44.53 o 
   0  11   2      278.12      261.71     15.71 o 
   1  11   2      775.33      833.48     40.32 o 
   2  11   2     1300.67     1450.60     36.25 o 
   3  11   2      625.87      610.51     21.08 o 
   4  11   2      600.72      607.12     23.46 o 
   5  11   2       35.20       35.31      8.28 o 
   6  11   2       64.64       74.33     12.64 o 
   7  11   2        6.15       -2.42     12.15 o 
   8  11   2       15.92        6.55     13.59 o 
  -8  12   2        0.09       -4.22     12.16 o 
  -7  12   2       29.36        3.79     10.35 o 
  -6  12   2       37.15       42.42     17.09 o 
  -5  12   2      307.57      275.88     21.56 o 
  -4  12   2       71.66       77.33     14.80 o 
  -3  12   2      115.55       91.59      9.90 o 
  -2  12   2      401.25      391.95     20.14 o 
  -1  12   2        0.50       -1.36      3.27 o 
   0  12   2       34.76       43.98      8.37 o 
   1  12   2      157.31      131.12     16.15 o 
   2  12   2       54.01       65.66     10.22 o 
   3  12   2       29.41       34.69      6.65 o 
   4  12   2        7.74        9.74      6.21 o 
   5  12   2      160.99      183.19     16.80 o 
   6  12   2       57.07       64.62     17.42 o 
   7  12   2       21.89       22.23     15.95 o 
   8  12   2       12.89       26.52     33.20 o 
  -8  13   2       34.35       48.61     15.29 o 
  -7  13   2       31.00       46.41     14.52 o 
  -6  13   2        2.14       14.27      9.45 o 
  -5  13   2        6.21       20.38      9.40 o 
  -4  13   2       17.26       20.23      9.28 o 
  -3  13   2      771.57      782.28     30.63 o 
  -2  13   2        2.14       -1.41      5.16 o 
  -1  13   2        1.59        0.52      3.49 o 
   0  13   2       11.82        7.15      5.28 o 
   1  13   2        0.83       -2.88      5.62 o 
   2  13   2       72.85       56.28     14.10 o 
   3  13   2      343.36      286.89     20.89 o 
   4  13   2        3.57        5.98      7.26 o 
   5  13   2      147.03      119.29     14.78 o 
   6  13   2        4.17       15.04     11.96 o 
   7  13   2       16.05       17.32     14.51 o 
   8  13   2        7.89       -3.69     15.35 o 
  -8  14   2       15.44       30.34     19.79 o 
  -7  14   2       32.40       50.66     15.64 o 
  -6  14   2       13.55       13.13     10.17 o 
  -5  14   2        1.40       -7.05      8.13 o 
  -4  14   2       22.45        9.86      8.81 o 
  -3  14   2      219.55      205.44     20.84 o 
  -2  14   2       64.05       40.14     16.86 o 
  -1  14   2      102.92       83.77      9.67 o 
   0  14   2      106.60      102.87     12.92 o 
   1  14   2      632.38      690.84     35.00 o 
   2  14   2      145.71      164.20     14.98 o 
   3  14   2      293.91      280.70     20.32 o 
   4  14   2       17.51        6.80      6.80 o 
   5  14   2       51.40       45.18     13.18 o 
   6  14   2       75.23      109.78     23.79 o 
   7  14   2       12.18        4.33     12.70 o 
   8  14   2        0.03      -16.08     16.10 o 
  -8  15   2        2.60      -14.88     14.88 o 
  -7  15   2       13.82       -1.34     13.89 o 
  -6  15   2        2.80       -6.68     11.28 o 
  -5  15   2      237.68      221.14     24.78 o 
  -4  15   2      271.97      260.47     28.92 o 
  -3  15   2       56.83       50.08     11.10 o 
  -2  15   2      846.01      983.72     57.70 o 
  -1  15   2      406.45      436.22     18.77 o 
   0  15   2      397.46      376.87     38.65 o 
   1  15   2        0.87       -7.10      7.10 o 
   2  15   2       32.97       46.23     10.71 o 
   3  15   2       60.77       83.95     13.86 o 
   4  15   2        2.61       -7.46      7.46 o 
   5  15   2        2.30        4.08     15.98 o 
   6  15   2        0.05       -4.53     11.62 o 
   7  15   2        0.40        1.48     12.60 o 
  -7  16   2        3.82       14.96     10.23 o 
  -6  16   2       22.94        9.40     10.66 o 
  -5  16   2       48.35       61.09     15.10 o 
  -4  16   2        0.68       10.64     11.53 o 
  -3  16   2        0.36       -4.05      8.67 o 
  -2  16   2      216.55      212.64     16.06 o 
  -1  16   2       51.45       47.74      8.40 o 
   0  16   2       89.20      104.66     20.56 o 
   1  16   2      630.97      712.66     38.12 o 
   2  16   2       20.21        5.51      6.40 o 
   3  16   2      286.38      297.10     22.40 o 
   4  16   2        4.32       -3.41      7.85 o 
   5  16   2      101.17       97.86     21.95 o 
   6  16   2       44.73       22.44     19.52 o 
   7  16   2       26.89       11.70     30.74 o 
  -7  17   2        1.85        0.46     12.17 o 
  -6  17   2        0.77      -10.46     10.46 o 
  -5  17   2       83.79       63.95     21.77 o 
  -4  17   2      229.58      211.90     30.91 o 
  -3  17   2       13.34       -9.53      9.53 o 
  -2  17   2      707.27      708.14     28.03 o 
  -1  17   2      251.02      279.83     18.16 o 
   0  17   2      572.97      598.40     28.29 o 
   1  17   2      104.36       81.91     17.60 o 
   2  17   2      280.31      285.73     26.12 o 
   3  17   2      111.69      117.41     17.92 o 
   4  17   2       40.86       42.17     12.46 o 
   5  17   2       30.16       28.12     15.01 o 
   6  17   2        5.34       -9.82     15.79 o 
   7  17   2        0.72        4.35     15.78 o 
  -7  18   2        0.08        0.40     15.36 o 
  -6  18   2       20.07        3.22     22.19 o 
  -5  18   2       55.78       56.01     20.72 o 
  -4  18   2       23.19        4.56     20.80 o 
  -3  18   2      427.99      388.88     49.39 o 
  -2  18   2       80.70      122.87     15.33 o 
  -1  18   2      103.49      107.38     15.35 o 
   0  18   2        5.81       15.80      7.15 o 
   1  18   2        0.76       -9.07      9.07 o 
   2  18   2       13.01        5.30     10.25 o 
   3  18   2       27.03       17.03      9.87 o 
   4  18   2       30.00       28.32     15.21 o 
   5  18   2        5.46        1.77     14.79 o 
   6  18   2        4.01        4.17     17.50 o 
  -6  19   2       17.81       -4.92     15.12 o 
  -5  19   2       92.00       19.28     16.76 o 
  -4  19   2        1.43       22.83     14.98 o 
  -3  19   2      242.10      292.09     27.07 o 
  -2  19   2        7.46       15.63      8.65 o 
  -1  19   2      348.97      395.66     28.83 o 
   0  19   2       87.18       78.37     14.45 o 
   1  19   2       43.60       49.62     20.68 o 
   2  19   2       21.46       35.02     22.66 o 
   3  19   2        4.54        6.60      8.48 o 
   4  19   2        4.99       -4.72     10.54 o 
   5  19   2       32.41       21.98     15.43 o 
   6  19   2       12.03       18.26     19.92 o 
  -6  20   2        3.94       13.00     17.91 o 
  -5  20   2        0.87       11.98     14.47 o 
  -4  20   2        2.20        3.43     14.35 o 
  -3  20   2       80.03       96.58     18.83 o 
  -2  20   2        9.63        9.92     10.68 o 
  -1  20   2        6.42       12.20      8.94 o 
   0  20   2       49.78       41.42     11.70 o 
   1  20   2       45.77       38.07     11.90 o 
   2  20   2        0.58       -3.30     10.42 o 
   3  20   2       44.53       78.98     16.99 o 
   4  20   2        0.33       -1.91     12.34 o 
   5  20   2       12.05       15.62     18.15 o 
   6  20   2        0.76       -5.85     19.44 o 
  -5  21   2       17.12       13.11     18.13 o 
  -4  21   2        3.14       -6.97      7.87 o 
  -3  21   2      119.08      111.90     20.48 o 
  -2  21   2       11.66       38.03     12.79 o 
  -1  21   2        0.00        4.68      8.67 o 
   0  21   2        1.99       -4.32      8.61 o 
   1  21   2       15.89       16.89      9.88 o 
   2  21   2       19.53       15.07     13.80 o 
   3  21   2       18.11       27.22     26.84 o 
   4  21   2       51.89       69.60     20.66 o 
   5  21   2        0.74       -1.43     14.43 o 
  -5  22   2        2.19        6.36     25.13 o 
  -4  22   2       30.86       -3.81      8.94 o 
  -3  22   2       11.63        3.60     10.31 o 
  -2  22   2       53.52       50.86     26.27 o 
  -1  22   2       31.77       51.93     23.78 o 
   0  22   2        0.06       10.75     10.50 o 
   1  22   2       14.64       27.29     14.30 o 
   2  22   2        0.24       -9.75      9.75 o 
   3  22   2       72.56      152.61     41.91 o 
   4  22   2        1.36      -13.86     13.86 o 
  -4  23   2        7.72        7.55     10.74 o 
  -3  23   2       29.69        3.15     10.32 o 
  -2  23   2       11.53       -3.78     10.46 o 
  -1  23   2       49.90       60.36     29.50 o 
   0  23   2        3.92        4.53     11.04 o 
   1  23   2       22.58       18.88     13.73 o 
   2  23   2       15.38        4.04     11.08 o 
   3  23   2        3.99       -6.11     13.23 o 
   4  23   2        0.54       20.36     18.75 o 
  -3  24   2        0.24        0.20     10.79 o 
  -2  24   2        0.19       18.91     12.93 o 
  -1  24   2        7.68       -9.69     29.94 o 
   0  24   2       24.71       26.54     15.71 o 
   1  24   2        0.43        5.13     12.61 o 
   2  24   2        2.63       -2.30     12.86 o 
   3  24   2       58.76       48.06     29.85 o 
  -2  25   2        1.54        2.40     16.51 o 
  -1  25   2        0.00       -1.89     18.14 o 
   0  25   2       14.09       -9.62     17.89 o 
   1  25   2        9.04       16.26     11.03 o 
 -10   1   3        7.27       -1.84     23.38 o 
  -9   1   3        2.47      -12.88     12.88 o 
  -8   1   3       11.95        1.84     28.15 o 
  -7   1   3        1.39       -1.33      6.79 o 
  -6   1   3      466.37      484.43     21.83 o 
  -5   1   3      377.34      361.92     16.37 o 
  -4   1   3      188.83      186.18     10.99 o 
  -3   1   3     1597.86     1626.61     26.26 o 
  -2   1   3     1815.44     1718.59     39.64 o 
  -1   1   3     4029.70     3979.16     32.79 o 
   0   1   3     7680.17     7866.94     50.92 o 
   1   1   3     7153.67     7115.07     75.33 o 
   2   1   3     3602.13     3393.46     62.59 o 
   3   1   3     1162.60     1142.83     23.87 o 
   4   1   3      141.45      148.65     11.13 o 
   5   1   3       32.07       29.43      7.46 o 
   6   1   3       34.26       43.74     10.83 o 
   7   1   3        6.09        3.67      9.24 o 
   8   1   3        7.03        0.76     13.76 o 
   9   1   3        1.10        8.06     17.50 o 
 -10   2   3        1.03      -21.44     21.44 o 
  -9   2   3       14.33       37.82     20.53 o 
  -8   2   3       22.99        6.47     10.70 o 
  -7   2   3      136.83      136.64     19.94 o 
  -6   2   3      368.84      393.19     19.67 o 
  -5   2   3      236.10      234.69     13.68 o 
  -4   2   3     1068.28     1106.75     31.54 o 
  -3   2   3     1510.31     1545.00     25.34 o 
  -2   2   3     1388.75     1364.61     16.74 o 
  -1   2   3     3590.57     3687.85     28.33 o 
   0   2   3       11.26        7.73      2.18 o 
   1   2   3     9030.41     9223.64     91.29 o 
   2   2   3        6.69        6.23      2.72 o 
   3   2   3      382.79      379.31     14.52 o 
   4   2   3       22.34       20.01      5.62 o 
   5   2   3       47.29       48.06      8.22 o 
   6   2   3      153.37      161.96     16.87 o 
   7   2   3      240.60      240.86     20.37 o 
   8   2   3        0.01       15.72     13.44 o 
   9   2   3       11.23       29.82     24.33 o 
 -10   3   3        0.01        5.09     22.35 o 
  -9   3   3        7.53       47.68     20.27 o 
  -8   3   3      621.25      654.50     35.47 o 
  -7   3   3      102.70       96.67     17.99 o 
  -6   3   3      266.05      235.79     16.28 o 
  -5   3   3     1493.43     1520.93     33.10 o 
  -4   3   3       75.40       62.98      8.01 o 
  -3   3   3     3526.69     3644.23     42.30 o 
  -2   3   3      598.04      535.11     12.40 o 
  -1   3   3     1302.43     1262.53     14.18 o 
   0   3   3     5052.08     5131.16     41.67 o 
   1   3   3      230.18      235.34     16.90 o 
   2   3   3      315.79      316.06      9.56 o 
   3   3   3        7.69        1.69      4.57 o 
   4   3   3       79.14       70.01      8.58 o 
   5   3   3      325.59      361.41     17.30 o 
   6   3   3      713.02      737.03     27.73 o 
   7   3   3       32.01       28.44     11.02 o 
   8   3   3       37.47       67.72     17.09 o 
   9   3   3       12.10       21.95     24.26 o 
 -10   4   3       21.58       77.80     27.63 o 
  -9   4   3       16.85        4.50     15.62 o 
  -8   4   3       23.18       25.10     12.28 o 
  -7   4   3      264.29      272.98     24.27 o 
  -6   4   3      424.37      412.63     19.53 o 
  -5   4   3       16.09       16.15      6.04 o 
  -4   4   3     1608.84     1518.77     29.16 o 
  -3   4   3       95.13       94.82      7.15 o 
  -2   4   3        9.28        3.97      2.27 o 
  -1   4   3     1382.38     1297.81     22.70 o 
   0   4   3        0.02        0.70      2.82 o 
   1   4   3      703.29      646.90     18.39 o 
   2   4   3       39.93       31.87      4.32 o 
   3   4   3       55.73       52.41      6.11 o 
   4   4   3       58.60       59.25      8.05 o 
   5   4   3        5.80        7.28      5.57 o 
   6   4   3      167.42      178.84     16.84 o 
   7   4   3        3.70       17.31     11.33 o 
   8   4   3       18.54       25.99     13.31 o 
   9   4   3        1.27       -8.99     24.18 o 
  -9   5   3        4.41       20.28     19.61 o 
  -8   5   3      117.95      145.94     21.16 o 
  -7   5   3      280.28      268.27     27.70 o 
  -6   5   3       22.55       15.98      9.08 o 
  -5   5   3      101.78       72.06     10.44 o 
  -4   5   3      489.69      491.79     16.31 o 
  -3   5   3       31.79       33.36      6.11 o 
  -2   5   3     2140.77     2332.31     36.79 o 
  -1   5   3      534.03      485.45     11.61 o 
   0   5   3     4499.26     4586.05     91.41 o 
   1   5   3       40.08       37.96      7.28 o 
   2   5   3     4237.65     4513.86     49.62 o 
   3   5   3       14.56       11.39      3.81 o 
   4   5   3       75.65       70.74      8.75 o 
   5   5   3       71.21       59.45      9.09 o 
   6   5   3      378.64      353.59     22.08 o 
   7   5   3      126.34      141.01     22.87 o 
   8   5   3       86.97       77.43     18.40 o 
   9   5   3        5.29       33.48     21.63 o 
  -9   6   3      105.74      107.16     28.50 o 
  -8   6   3      117.31       97.96     27.33 o 
  -7   6   3        2.75       11.81     10.20 o 
  -6   6   3     1197.76     1176.55     42.06 o 
  -5   6   3      283.15      284.25     14.98 o 
  -4   6   3      592.71      616.06     18.50 o 
  -3   6   3      301.60      292.03     12.54 o 
  -2   6   3     1065.13     1101.79     24.94 o 
  -1   6   3     1902.16     1835.89     24.67 o 
   0   6   3        4.35        5.85      4.41 o 
   1   6   3      585.86      572.19     18.80 o 
   2   6   3       87.13       92.37      7.34 o 
   3   6   3     1483.87     1654.27     27.63 o 
   4   6   3        0.15        0.69      3.63 o 
   5   6   3      183.93      204.59     14.25 o 
   6   6   3        1.66        3.74      6.23 o 
   7   6   3      138.66      135.68     22.77 o 
   8   6   3        5.71       20.88     22.66 o 
   9   6   3        0.78        8.27     22.11 o 
  -9   7   3        1.23       -4.54     13.84 o 
  -8   7   3       56.45       59.49     15.99 o 
  -7   7   3       31.17        7.60     10.49 o 
  -6   7   3      177.67      170.21     20.39 o 
  -5   7   3      169.71      161.64     20.01 o 
  -4   7   3       55.95       69.94      9.37 o 
  -3   7   3      235.58      231.34     11.09 o 
  -2   7   3        6.71       -1.34      2.88 o 
  -1   7   3      965.05      965.46     18.52 o 
   0   7   3       11.56        7.04      5.21 o 
   1   7   3      589.99      556.63     19.17 o 
   2   7   3      590.47      679.78     34.96 o 
   3   7   3      156.41      164.04     10.09 o 
   4   7   3      222.01      225.32     11.87 o 
   5   7   3       30.13       35.92      8.08 o 
   6   7   3       27.55       24.97      8.17 o 
   7   7   3       29.82       46.05     13.57 o 
   8   7   3       54.28       80.95     25.05 o 
   9   7   3        2.27      -15.59     24.49 o 
  -9   8   3       93.64      109.55     22.87 o 
  -8   8   3       71.30       68.44     18.92 o 
  -7   8   3       70.98       69.88     15.43 o 
  -6   8   3       85.45       94.53     15.54 o 
  -5   8   3        2.28       14.10      7.39 o 
  -4   8   3        5.13        3.54      4.05 o 
  -3   8   3      287.61      264.40     12.06 o 
  -2   8   3     1833.89     1941.05     32.17 o 
  -1   8   3       26.00       35.72      5.67 o 
   0   8   3       61.86       72.56     11.12 o 
   1   8   3      997.04      955.70     38.81 o 
   2   8   3       67.97       71.11      9.23 o 
   3   8   3     1140.32     1203.97     24.51 o 
   4   8   3       58.21       60.82      7.63 o 
   5   8   3       10.06        7.73      6.45 o 
   6   8   3        0.33        2.85      8.49 o 
   7   8   3       13.14       23.60     12.31 o 
   8   8   3       74.97       75.05     22.19 o 
   9   8   3        3.56       25.10     24.64 o 
  -9   9   3        0.02      -12.84     12.84 o 
  -8   9   3       88.18      103.00     19.84 o 
  -7   9   3       30.26       28.41     11.43 o 
  -6   9   3       64.69       53.91     12.53 o 
  -5   9   3      452.20      477.23     40.02 o 
  -4   9   3      168.21      149.73     11.64 o 
  -3   9   3       29.65       27.99      5.48 o 
  -2   9   3       45.82       42.04      6.54 o 
  -1   9   3      426.55      423.86     15.26 o 
   0   9   3      623.05      701.64     31.41 o 
   1   9   3     1228.44     1348.33     41.07 o 
   2   9   3      469.63      489.61     20.32 o 
   3   9   3       13.25        8.54      4.05 o 
   4   9   3       88.36       74.77      8.37 o 
   5   9   3        6.50       -0.52      6.51 o 
   6   9   3        8.14        6.14      8.59 o 
   7   9   3       22.85       33.99     16.90 o 
   8   9   3       31.42       39.18     17.99 o 
   9   9   3       73.31       76.63     30.02 o 
  -9  10   3       50.90       56.77     17.48 o 
  -8  10   3       74.99      110.26     20.53 o 
  -7  10   3      119.79      120.43     22.29 o 
  -6  10   3      311.55      316.23     46.31 o 
  -5  10   3        1.49       10.06      7.31 o 
  -4  10   3     1074.29     1126.29     29.17 o 
  -3  10   3       12.76        7.66      4.28 o 
  -2  10   3      145.08      175.19     10.89 o 
  -1  10   3       31.05       27.62      6.59 o 
   0  10   3      172.57      162.64     15.17 o 
   1  10   3     1182.41     1284.59     41.81 o 
   2  10   3      347.99      334.91     17.34 o 
   3  10   3        2.56        2.55      4.18 o 
   4  10   3      172.42      160.17     11.63 o 
   5  10   3       93.69      105.98     12.67 o 
   6  10   3       53.22       47.65     12.29 o 
   7  10   3        0.15        6.23     12.56 o 
   8  10   3        1.18       -9.70     12.79 o 
  -9  11   3       11.20       -7.15     14.43 o 
  -8  11   3        1.93        5.28     12.73 o 
  -7  11   3       19.83       34.09     12.94 o 
  -6  11   3      220.84      227.63     21.57 o 
  -5  11   3      190.45      191.06     20.02 o 
  -4  11   3       42.61       35.23     10.07 o 
  -3  11   3       10.05        9.42      4.54 o 
  -2  11   3       42.55       41.01      7.02 o 
  -1  11   3      372.16      361.70     14.28 o 
   0  11   3        6.30        5.63      6.24 o 
   1  11   3      417.48      376.00     23.93 o 
   2  11   3       89.25       75.65     10.68 o 
   3  11   3      300.84      332.32     22.36 o 
   4  11   3        0.89       -4.90      7.00 o 
   5  11   3      588.06      606.28     25.09 o 
   6  11   3       86.12       87.76     15.37 o 
   7  11   3       57.27       62.49     31.13 o 
   8  11   3       39.40       18.75     58.37 o 
  -8  12   3      103.42      179.53     26.35 o 
  -7  12   3       95.57       98.17     17.28 o 
  -6  12   3        2.92       -3.50     12.30 o 
  -5  12   3      836.98      932.54     38.63 o 
  -4  12   3       33.32       22.97      9.73 o 
  -3  12   3       31.20       39.08      7.33 o 
  -2  12   3        4.58        1.76      5.60 o 
  -1  12   3      114.80      109.01     12.21 o 
   0  12   3       12.50        8.47      8.63 o 
   1  12   3       10.63       10.74      7.73 o 
   2  12   3       81.91       73.60     11.25 o 
   3  12   3       14.56       10.99      5.46 o 
   4  12   3        1.92        9.53      7.06 o 
   5  12   3      193.27      213.20     16.83 o 
   6  12   3        5.37       -1.01      8.58 o 
   7  12   3        1.10        1.26     14.51 o 
   8  12   3      104.98       17.57     82.91 o 
  -8  13   3        5.14        6.44     17.00 o 
  -7  13   3       88.89      101.06     18.80 o 
  -6  13   3      104.06       95.11     17.33 o 
  -5  13   3        7.20       16.09      9.92 o 
  -4  13   3        7.41        8.54      7.85 o 
  -3  13   3      223.96      212.17     14.24 o 
  -2  13   3       72.88       49.49     10.73 o 
  -1  13   3       53.84       64.55      8.23 o 
   0  13   3        3.16       11.47      7.98 o 
   1  13   3      356.39      395.85     26.25 o 
   2  13   3       56.11       54.34      9.99 o 
   3  13   3        0.40        2.03      5.69 o 
   4  13   3        7.38        4.95      7.08 o 
   5  13   3       25.37       37.00     11.55 o 
   6  13   3       36.24       29.26     15.74 o 
   7  13   3        8.15       -7.47     12.93 o 
   8  13   3        0.01      -12.60     14.59 o 
  -8  14   3       58.81       48.92     18.55 o 
  -7  14   3        0.13       -1.85      9.97 o 
  -6  14   3       69.75       53.73     13.92 o 
  -5  14   3       65.81       52.78     13.29 o 
  -4  14   3       41.54       26.21     10.52 o 
  -3  14   3       28.26       38.40     10.29 o 
  -2  14   3       14.21       17.33      6.29 o 
  -1  14   3        4.53        2.96      4.38 o 
   0  14   3       56.91       53.22     12.82 o 
   1  14   3       32.98       16.16     19.80 o 
   2  14   3      644.82      604.36     26.56 o 
   3  14   3      380.56      380.19     28.74 o 
   4  14   3       12.45       11.99      9.24 o 
   5  14   3        0.01        0.69      8.24 o 
   6  14   3        9.39       13.77     16.42 o 
   7  14   3       10.43       15.08     16.30 o 
   8  14   3        2.92       26.80     24.02 o 
  -8  15   3        1.20        0.02     18.27 o 
  -7  15   3        9.60        9.56     15.95 o 
  -6  15   3       18.13       33.55     12.49 o 
  -5  15   3      160.85      158.43     21.08 o 
  -4  15   3       50.23       34.73     12.45 o 
  -3  15   3        0.08       -1.45      8.47 o 
  -2  15   3        0.04       -1.54      9.50 o 
  -1  15   3       13.26       16.43      6.00 o 
   0  15   3      121.61      122.36     23.58 o 
   1  15   3     2261.40     2499.81     71.26 o 
   2  15   3        0.31        5.21      6.28 o 
   3  15   3        2.25       -7.53      7.53 o 
   4  15   3        0.11        1.29      7.61 o 
   5  15   3       12.27       -2.08      8.99 o 
   6  15   3       12.77       33.79     15.21 o 
   7  15   3        5.67       13.35     14.19 o 
  -7  16   3        2.38       -9.12     10.61 o 
  -6  16   3       15.49       11.04     12.23 o 
  -5  16   3       81.32       73.09     16.63 o 
  -4  16   3       36.72       32.85     14.95 o 
  -3  16   3       78.61       71.33     25.85 o 
  -2  16   3       72.53       58.52     10.56 o 
  -1  16   3      114.15       96.31     16.15 o 
   0  16   3       11.67        3.21      7.85 o 
   1  16   3      233.99      217.87     40.20 o 
   2  16   3        5.45        1.76      6.13 o 
   3  16   3        1.95       -0.03      8.60 o 
   4  16   3        3.92        2.64      7.86 o 
   5  16   3       25.74       19.92     17.73 o 
   6  16   3       19.37       28.70     15.27 o 
   7  16   3        2.53        1.81     14.67 o 
  -7  17   3        0.01       -9.38     11.36 o 
  -6  17   3       26.76       12.27     19.33 o 
  -5  17   3       26.88       20.76     16.47 o 
  -4  17   3      106.58       97.29     24.12 o 
  -3  17   3      632.95      612.20     33.09 o 
  -2  17   3       25.28       13.63      6.76 o 
  -1  17   3      498.20      510.84     21.71 o 
   0  17   3      439.10      465.09     25.33 o 
   1  17   3      158.43      147.33     22.64 o 
   2  17   3       40.31       47.38     13.72 o 
   3  17   3        8.82        2.28     10.03 o 
   4  17   3        2.82        8.38      9.14 o 
   5  17   3       22.94       27.59     16.09 o 
   6  17   3        1.93      -10.83     11.00 o 
   7  17   3       16.69        9.92     41.39 o 
  -7  18   3        0.48       20.32     14.15 o 
  -6  18   3       50.87      -11.73     19.05 o 
  -5  18   3       14.96       43.76     18.74 o 
  -4  18   3      187.76      152.24     27.66 o 
  -3  18   3        1.29       -4.83      7.55 o 
  -2  18   3      131.79      146.35     19.95 o 
  -1  18   3      390.88      376.99     39.61 o 
   0  18   3       57.08       44.81     10.96 o 
   1  18   3       94.39       68.66     23.62 o 
   2  18   3       42.89       43.99     13.94 o 
   3  18   3        8.36       -0.16      9.07 o 
   4  18   3       68.05       71.41     24.40 o 
   5  18   3        7.50       12.14     13.82 o 
   6  18   3        5.45       24.16     16.06 o 
  -5  19   3        0.41       -2.11     15.26 o 
  -4  19   3       36.54        6.04     22.11 o 
  -3  19   3       19.09        4.40      9.27 o 
  -2  19   3        9.28       27.52     11.12 o 
  -1  19   3      316.50      353.22     19.62 o 
   0  19   3        2.25        6.93      8.30 o 
   1  19   3        5.21        5.63     12.17 o 
   2  19   3       56.28       62.62     16.30 o 
   3  19   3       69.31       53.64     17.68 o 
   4  19   3      125.08      162.34     29.04 o 
   5  19   3       10.03        9.04     15.37 o 
   6  19   3       14.64       29.68     16.82 o 
  -6  20   3        0.71       -2.12     16.19 o 
  -5  20   3       38.02        9.27     12.40 o 
  -3  20   3       16.30       30.82     13.21 o 
  -2  20   3       18.93       -0.73      9.62 o 
  -1  20   3       82.63       95.95     25.41 o 
   0  20   3        4.67       17.97      9.02 o 
   1  20   3       43.66       50.34     21.63 o 
   2  20   3       67.92       86.92     19.04 o 
   3  20   3       25.11       11.13     10.77 o 
   4  20   3        0.92       16.81     14.33 o 
   5  20   3       18.77        6.92     16.11 o 
  -4  21   3        0.31        4.88      7.34 o 
  -3  21   3      257.06      244.86     50.58 o 
  -2  21   3       54.44       39.36     14.71 o 
  -1  21   3        9.30       -8.75     15.11 o 
   0  21   3        6.86       15.87      9.93 o 
   1  21   3       79.59       85.68     16.70 o 
   2  21   3        1.46        8.99     14.83 o 
   3  21   3       95.16      107.32     29.18 o 
   4  21   3       23.38       28.74     17.93 o 
   5  21   3        0.04      -12.14     19.96 o 
  -5  22   3       14.99       -3.55     11.47 o 
  -4  22   3        7.31        7.46      9.52 o 
  -3  22   3       19.69        2.94      8.31 o 
  -2  22   3       74.27       78.36     16.63 o 
  -1  22   3        3.46       23.27     16.39 o 
   0  22   3       11.80       31.96     12.09 o 
   1  22   3       63.50       61.89     14.39 o 
   2  22   3       13.79        2.58     13.92 o 
   3  22   3       13.24        6.54     16.18 o 
   4  22   3       81.65      136.75     28.77 o 
  -4  23   3       25.45       -2.73      9.17 o 
  -3  23   3        3.76       -2.06      9.32 o 
  -2  23   3        8.51       -8.93      8.93 o 
  -1  23   3        0.62        7.96     13.99 o 
   0  23   3      167.93      265.23     24.86 o 
   1  23   3        6.70       14.62     12.08 o 
   2  23   3        4.78       -0.41     11.27 o 
   3  23   3       13.41      -13.36     13.36 o 
   4  23   3        0.41       -4.26     15.27 o 
  -3  24   3       29.08       -2.74     10.55 o 
  -2  24   3        0.00        8.51     14.17 o 
  -1  24   3        1.43      -11.92     11.92 o 
   0  24   3       31.64       48.75     27.83 o 
   1  24   3       37.58       35.92     18.12 o 
   2  24   3        2.27        7.28     11.67 o 
   3  24   3        0.03        5.03     17.63 o 
  -2  25   3       69.49       52.60     21.76 o 
  -1  25   3       25.84       41.89     23.69 o 
   0  25   3        0.96      -17.26     21.95 o 
   1  25   3        5.63       -0.98     12.96 o 
 -10   0   4        7.47      -28.79     28.79 o 
  -9   0   4       58.95       50.66     28.55 o 
  -8   0   4       63.49      114.04     35.71 o 
  -7   0   4       30.93       47.87     25.61 o 
  -6   0   4        8.03       24.54     21.07 o 
  -5   0   4        3.67        1.77      6.22 o 
  -4   0   4       23.56       20.25      7.55 o 
  -3   0   4      661.36      700.32     23.35 o 
  -2   0   4     5630.45     5579.18     55.32 o 
  -1   0   4     5301.79     5298.29     55.76 o 
   0   0   4        1.86        2.63      3.30 o 
   1   0   4    11362.01    11403.11    188.79 o 
   2   0   4     1109.78     1126.71     25.23 o 
   3   0   4       46.15       71.29     12.93 o 
   4   0   4       30.24       18.88      8.05 o 
   5   0   4      324.10      337.90     24.94 o 
   6   0   4       90.32       92.18     18.68 o 
   7   0   4        8.91       14.67     14.36 o 
   8   0   4       16.81       -7.00     21.39 o 
   9   0   4       20.49       26.64     28.71 o 
 -10   1   4       20.69        3.58     23.01 o 
  -9   1   4        0.02       -5.31     15.51 o 
  -8   1   4        0.11       -5.52     12.26 o 
  -7   1   4        4.63       -2.21     11.39 o 
  -6   1   4        1.42       -0.02     20.32 o 
  -5   1   4      298.33      287.93     14.42 o 
  -4   1   4      151.01      166.63     10.44 o 
  -3   1   4       49.26       41.08      5.46 o 
  -2   1   4      168.64      142.99      4.49 o 
  -1   1   4     4373.38     4456.91     35.09 o 
   0   1   4    15879.48    16129.06     96.97 o 
   1   1   4     9018.43     8941.65     81.32 o 
   2   1   4      500.05      483.55     11.76 o 
   3   1   4       18.29       22.47      6.39 o 
   4   1   4      136.10      123.53     10.86 o 
   5   1   4       13.96        6.24      5.96 o 
   6   1   4       20.09       22.15      9.05 o 
   7   1   4       25.11       30.95     12.96 o 
   8   1   4        1.70        9.82     16.14 o 
   9   1   4        0.35       15.27     18.25 o 
 -10   2   4        2.00        8.81     23.10 o 
  -9   2   4       77.77       91.18     26.74 o 
  -8   2   4        0.09       -2.54     13.76 o 
  -7   2   4        0.73       -8.26      8.37 o 
  -6   2   4       80.99       72.53     10.88 o 
  -5   2   4        1.52        1.60      4.54 o 
  -4   2   4        4.07        1.71      3.78 o 
  -3   2   4      243.54      227.56      9.50 o 
  -2   2   4      123.10      127.73      8.83 o 
  -1   2   4      206.21      197.64     10.03 o 
   0   2   4    10673.93    10589.26     68.73 o 
   1   2   4      444.22      392.76     14.94 o 
   2   2   4      776.74      738.73     22.10 o 
   3   2   4     2016.62     2017.48     57.13 o 
   4   2   4      326.38      314.66     14.35 o 
   5   2   4       95.31      111.79     12.03 o 
   6   2   4        4.70       10.88      8.00 o 
   7   2   4        0.62       -3.77     17.80 o 
   8   2   4        6.72        0.69     21.95 o 
   9   2   4        0.63       26.65     19.28 o 
 -10   3   4        2.12       -0.87     21.05 o 
  -9   3   4       35.08       42.75     20.60 o 
  -8   3   4       19.96       45.90     17.97 o 
  -7   3   4      254.56      284.89     25.77 o 
  -6   3   4      179.90      166.23     18.65 o 
  -5   3   4      145.02      118.59     10.81 o 
  -4   3   4      957.43      971.22     34.70 o 
  -3   3   4     1045.81     1025.04     16.11 o 
  -2   3   4     1818.45     1728.17     29.87 o 
  -1   3   4     1577.04     1607.33     20.16 o 
   0   3   4     5322.12     5346.19     41.22 o 
   1   3   4       95.56       73.93      7.86 o 
   2   3   4       40.99       36.54      5.22 o 
   3   3   4        8.01        4.45      3.37 o 
   4   3   4      516.19      529.08     18.23 o 
   5   3   4       31.70       34.99      7.76 o 
   6   3   4       10.78        9.19      8.79 o 
   7   3   4      223.57      237.43     23.53 o 
   8   3   4        0.03       -6.82     13.39 o 
   9   3   4        6.36       11.77     19.88 o 
 -10   4   4       45.77       76.73     27.15 o 
  -9   4   4       30.52       29.80     19.92 o 
  -8   4   4       50.06       62.46     15.29 o 
  -7   4   4      264.32      262.05     24.49 o 
  -6   4   4       28.80       22.38      9.57 o 
  -5   4   4      332.85      328.22     15.34 o 
  -4   4   4       95.74       90.89      8.18 o 
  -3   4   4      188.50      185.84      9.48 o 
  -2   4   4       20.19       10.99      6.00 o 
  -1   4   4     1779.55     1736.91     21.30 o 
   0   4   4      906.44      875.90     16.90 o 
   1   4   4      189.86      197.40     11.46 o 
   2   4   4      210.14      220.29      9.25 o 
   3   4   4      394.45      394.25     13.29 o 
   4   4   4      554.87      531.49     18.21 o 
   5   4   4        0.43        4.53      5.60 o 
   6   4   4      719.54      766.67     29.29 o 
   7   4   4       23.10       21.50     11.19 o 
   8   4   4       22.49       34.44     17.49 o 
   9   4   4        0.33      -18.53     18.53 o 
  -9   5   4       17.22       16.93     18.87 o 
  -8   5   4      157.59      123.15     20.28 o 
  -7   5   4      274.51      270.14     24.06 o 
  -6   5   4      945.31      981.82     37.96 o 
  -5   5   4     1421.03     1439.06     30.88 o 
  -4   5   4       74.51       73.23      9.03 o 
  -3   5   4       32.27       22.16      7.18 o 
  -2   5   4       42.32       35.47      6.73 o 
  -1   5   4      748.50      731.86     20.25 o 
   0   5   4      342.03      341.24     14.80 o 
   1   5   4       79.35       67.61      8.23 o 
   2   5   4     1072.33     1073.11     21.13 o 
   3   5   4        4.65        3.11      3.47 o 
   4   5   4       32.99       34.32      5.85 o 
   5   5   4       25.25       31.21      8.16 o 
   6   5   4      165.04      174.16     20.54 o 
   7   5   4       19.39       37.70     12.79 o 
   8   5   4        4.94       -6.00     12.57 o 
   9   5   4       16.17       36.90     32.05 o 
  -9   6   4       49.60       56.80     22.67 o 
  -8   6   4       90.30       76.98     17.06 o 
  -7   6   4       33.49       26.01     12.30 o 
  -6   6   4      889.77      914.62     37.66 o 
  -5   6   4      237.87      233.85     18.61 o 
  -4   6   4       17.88       15.29      4.81 o 
  -3   6   4      378.43      322.79     24.16 o 
  -2   6   4      473.10      457.29     13.02 o 
  -1   6   4       17.22       18.01      3.53 o 
   0   6   4      127.24      138.41     11.87 o 
   1   6   4      277.42      245.49     17.70 o 
   2   6   4      662.88      755.27     24.85 o 
   3   6   4      334.00      330.78     12.32 o 
   4   6   4      970.56      982.74     23.00 o 
   5   6   4       10.49       14.20      7.31 o 
   6   6   4      278.43      372.34     26.24 o 
   7   6   4        3.16       11.81     10.27 o 
   8   6   4       14.83       22.24     18.98 o 
   9   6   4        5.52        4.85     27.28 o 
  -9   7   4        8.67       29.75     20.00 o 
  -8   7   4       63.66       63.53     17.43 o 
  -7   7   4       38.92       31.06     12.66 o 
  -6   7   4      202.45      203.70     21.20 o 
  -5   7   4      113.88      103.61     14.98 o 
  -4   7   4      139.03      151.60     14.35 o 
  -3   7   4        1.14        7.76      3.77 o 
  -2   7   4      916.59      931.77     34.13 o 
  -1   7   4     1569.97     1727.15     25.53 o 
   0   7   4     2585.08     2851.67     55.63 o 
   1   7   4      498.26      581.33     20.80 o 
   2   7   4      183.94      175.99     14.83 o 
   3   7   4      365.19      373.47     13.53 o 
   4   7   4        2.73        0.69      4.20 o 
   5   7   4       53.07       51.96      9.18 o 
   6   7   4        6.91       10.85     12.63 o 
   7   7   4      165.25      149.80     21.04 o 
   8   7   4       11.52       -9.36     16.66 o 
   9   7   4       67.49       94.56     41.83 o 
  -9   8   4       83.44      101.44     21.71 o 
  -8   8   4       48.87       49.98     16.03 o 
  -7   8   4       16.23       10.29      9.16 o 
  -6   8   4        6.76        8.11      7.97 o 
  -5   8   4       93.57       78.97     13.97 o 
  -4   8   4      655.94      669.99     27.92 o 
  -3   8   4      334.53      355.02     18.27 o 
  -2   8   4     2826.81     3089.58     37.85 o 
  -1   8   4        0.05        1.80      2.93 o 
   0   8   4     1728.81     1807.50     45.04 o 
   1   8   4      763.27      808.78     25.48 o 
   2   8   4      299.28      240.46     18.84 o 
   3   8   4     1316.99     1352.62     26.53 o 
   4   8   4        0.68        1.09      4.10 o 
   5   8   4      171.35      169.81     13.96 o 
   6   8   4       81.62       92.46     16.20 o 
   7   8   4       77.77      120.56     18.97 o 
   8   8   4       30.14       28.65     19.01 o 
   9   8   4        1.35       -3.26     27.20 o 
  -9   9   4        7.11       -1.00     14.99 o 
  -8   9   4       14.58       19.84     13.11 o 
  -7   9   4        6.04        5.84     10.18 o 
  -6   9   4       60.85       49.15     12.07 o 
  -5   9   4      318.99      295.51     33.29 o 
  -4   9   4      118.15      133.46     16.07 o 
  -3   9   4       83.32       77.61      7.71 o 
  -2   9   4       91.69       91.00      7.80 o 
  -1   9   4      914.25      972.27     31.09 o 
   0   9   4        9.48        5.53      6.88 o 
   1   9   4      167.52      169.37     13.89 o 
   2   9   4      227.59      223.18     14.64 o 
   3   9   4      252.79      256.65     19.16 o 
   4   9   4      349.21      326.69     14.65 o 
   5   9   4      134.24      126.02     29.48 o 
   6   9   4       56.57       56.91     14.09 o 
   7   9   4        8.46       12.80     11.35 o 
   8   9   4        7.77       28.11     54.99 o 
  -9  10   4        0.03        1.45     14.41 o 
  -8  10   4        5.43       27.38     14.22 o 
  -7  10   4       16.49       36.73     22.79 o 
  -6  10   4        0.10       -8.15      8.15 o 
  -5  10   4      185.10      190.35     19.95 o 
  -4  10   4      102.03       95.60     14.24 o 
  -3  10   4       51.57       49.11      6.93 o 
  -2  10   4        4.48        3.51      3.55 o 
  -1  10   4        3.13       10.16      4.14 o 
   0  10   4     2302.42     2291.66     55.85 o 
   1  10   4     1037.54     1173.60     33.03 o 
   2  10   4      487.78      470.19     30.30 o 
   3  10   4      250.27      245.55     14.67 o 
   4  10   4        0.19        1.58      4.46 o 
   5  10   4        0.02        4.72      8.00 o 
   6  10   4       74.83       75.74     15.95 o 
   7  10   4        9.73       -9.15     10.53 o 
   8  10   4        8.39       -9.01     13.92 o 
  -9  11   4        0.01       -3.97     13.81 o 
  -8  11   4        2.46       -3.51     11.53 o 
  -7  11   4        3.01        3.56     10.27 o 
  -6  11   4       16.88       16.32      9.98 o 
  -5  11   4      430.15      423.62     26.46 o 
  -4  11   4      440.45      404.37     24.62 o 
  -3  11   4      156.17      148.43     12.21 o 
  -2  11   4        0.19        2.10      3.71 o 
  -1  11   4      349.59      415.57     16.46 o 
   0  11   4      331.57      367.71     22.73 o 
   1  11   4        1.25        3.60      4.51 o 
   2  11   4      695.38      686.23     34.17 o 
   3  11   4        7.57       11.25      6.13 o 
   4  11   4        0.01       -5.78      5.78 o 
   5  11   4       36.06       49.92     12.64 o 
   6  11   4        2.73       21.70     11.25 o 
   7  11   4       22.44       42.43     17.67 o 
   8  11   4       13.96       23.86     23.06 o 
  -8  12   4        4.04        6.22     12.24 o 
  -7  12   4        1.02       -9.36      9.36 o 
  -6  12   4        8.81       13.09     10.00 o 
  -5  12   4       43.94       30.04     10.97 o 
  -4  12   4      206.96      208.55     19.20 o 
  -3  12   4       43.36       46.51      9.61 o 
  -2  12   4        5.55        4.37      4.27 o 
  -1  12   4       77.65       68.39      8.83 o 
   0  12   4      232.55      198.22     18.17 o 
   1  12   4      341.13      342.85     19.10 o 
   2  12   4      154.33      145.20     14.88 o 
   3  12   4       23.45       12.43      8.23 o 
   4  12   4      190.64      204.63     19.83 o 
   5  12   4      296.19      293.25     37.89 o 
   6  12   4      127.69      148.04     20.67 o 
   7  12   4        0.13       10.84     14.27 o 
   8  12   4        1.64       -3.46     28.19 o 
  -8  13   4       36.99       71.84     19.27 o 
  -7  13   4       48.43       67.41     16.00 o 
  -6  13   4        8.67       26.59     12.42 o 
  -5  13   4       41.33       26.87     10.82 o 
  -4  13   4       18.12       12.31      8.99 o 
  -3  13   4      239.20      238.42     19.55 o 
  -2  13   4       68.04       61.47      8.49 o 
  -1  13   4      385.25      378.47     20.58 o 
   0  13   4        2.23        1.16      7.20 o 
   1  13   4      105.62       78.56     20.12 o 
   2  13   4        2.30        1.12      5.64 o 
   3  13   4      103.10      115.22     14.32 o 
   4  13   4       62.37       43.63     11.79 o 
   5  13   4      673.00      666.85     35.14 o 
   6  13   4      289.62      332.97     26.94 o 
   7  13   4        0.36        2.75     12.63 o 
   8  13   4       15.41      -15.07     15.07 o 
  -8  14   4       19.21       33.63     16.06 o 
  -7  14   4      126.09      163.68     23.08 o 
  -6  14   4       22.62       16.42     12.00 o 
  -5  14   4       99.42      124.63     18.49 o 
  -4  14   4        6.84       15.24      9.10 o 
  -3  14   4        0.70        2.09      9.32 o 
  -2  14   4      268.00      243.96     15.07 o 
  -1  14   4      100.04       81.85      8.96 o 
   0  14   4      233.64      230.90     21.31 o 
   1  14   4       43.48       37.75     11.98 o 
   2  14   4       44.80       34.25      9.42 o 
   3  14   4       76.78       50.80     13.60 o 
   4  14   4       18.90       12.20      9.12 o 
   5  14   4       93.44      109.36     18.40 o 
   6  14   4       59.23       54.20     18.68 o 
   7  14   4       54.35       20.22     23.74 o 
  -8  15   4        1.92      -13.41     13.41 o 
  -7  15   4       13.86       -4.96     12.11 o 
  -6  15   4       15.09        1.97     10.55 o 
  -5  15   4        9.46        7.74      9.86 o 
  -4  15   4       15.63        9.59      9.49 o 
  -3  15   4        0.62       -5.99      5.99 o 
  -2  15   4       19.99       16.96      6.75 o 
  -1  15   4      267.10      315.84     17.95 o 
   0  15   4       37.58       38.46     12.92 o 
   1  15   4      171.21      142.38     21.62 o 
   2  15   4       77.19       71.39     14.71 o 
   3  15   4      269.04      301.63     57.74 o 
   4  15   4       71.89       67.76     14.51 o 
   5  15   4       64.58       72.89     15.28 o 
   6  15   4       33.47       26.94     15.04 o 
   7  15   4        1.02       -6.70     14.31 o 
  -7  16   4        7.99       12.34     10.78 o 
  -6  16   4        3.32        8.90     11.48 o 
  -5  16   4        0.11        5.15     10.98 o 
  -4  16   4       22.40       25.92     14.70 o 
  -3  16   4       56.60       52.36     19.41 o 
  -2  16   4        2.61       10.49      6.32 o 
  -1  16   4       22.92       23.37      7.17 o 
   0  16   4        2.81       -0.93      8.59 o 
   1  16   4       24.86        7.46      8.98 o 
   2  16   4      526.98      560.61     34.93 o 
   3  16   4        1.07        0.77      9.50 o 
   4  16   4       41.78       43.19     11.23 o 
   5  16   4       61.38       65.04     16.11 o 
   6  16   4       12.78       -9.03     14.00 o 
   7  16   4        2.63       -6.11     27.12 o 
  -7  17   4        0.03       -4.66     11.25 o 
  -6  17   4       10.60       12.96     12.77 o 
  -5  17   4       49.66       60.19     21.57 o 
  -4  17   4       18.59       20.44     23.22 o 
  -3  17   4        2.13        2.93      8.45 o 
  -2  17   4       26.85       23.89     10.09 o 
  -1  17   4      556.23      596.90     34.31 o 
   0  17   4       33.98       37.15     24.26 o 
   1  17   4       53.77       46.37     14.08 o 
   2  17   4       47.01       67.18     16.88 o 
   3  17   4       28.64       21.29     11.92 o 
   4  17   4        8.05       -2.98      9.00 o 
   5  17   4        0.65       -4.68     21.15 o 
   6  17   4        8.43       16.66     14.60 o 
  -7  18   4        0.28       18.73     13.69 o 
  -6  18   4        0.08       13.49     11.47 o 
  -5  18   4       43.46       46.75     19.23 o 
  -4  18   4        5.15        4.92      9.52 o 
  -3  18   4       98.19       78.82     15.88 o 
  -2  18   4       27.16       37.96     11.32 o 
  -1  18   4      393.00      447.56     29.45 o 
   0  18   4       84.65       81.43     28.15 o 
   1  18   4       45.30       54.23     15.91 o 
   2  18   4        6.64        5.21     10.19 o 
   3  18   4       12.58       25.57     14.20 o 
   4  18   4        0.65       -0.88      9.46 o 
   5  18   4        0.03       -2.66     13.02 o 
   6  18   4        2.23       11.29     16.37 o 
  -6  19   4       76.79       16.14     17.41 o 
  -4  19   4        9.96       11.33     11.52 o 
  -3  19   4       77.15       98.41     18.06 o 
  -2  19   4        1.67        3.00      9.46 o 
  -1  19   4        0.03       -4.30      7.05 o 
   0  19   4       36.08       27.29     10.27 o 
   1  19   4        7.80       -1.48      9.22 o 
   2  19   4       94.17      133.44     45.41 o 
   3  19   4       28.37       35.18     15.59 o 
   4  19   4       60.14       63.84     15.26 o 
   5  19   4       15.51       34.55     16.84 o 
   6  19   4        1.36        3.48     14.31 o 
  -6  20   4       77.60       12.64     25.77 o 
  -5  20   4       29.86        8.60     11.84 o 
  -3  20   4       40.04       23.60     12.83 o 
  -2  20   4       15.11       25.33     11.27 o 
  -1  20   4       34.00       17.25     14.62 o 
   0  20   4        3.27       -0.29      8.29 o 
   1  20   4        3.08        4.41     16.38 o 
   2  20   4       44.73       75.66     19.73 o 
   3  20   4       19.02       16.15     14.20 o 
   4  20   4        1.42        3.31     13.99 o 
   5  20   4        5.50       -3.96     15.43 o 
  -5  21   4        0.67       -1.89     12.13 o 
  -4  21   4        4.06       -3.65      7.96 o 
  -3  21   4       14.12        2.04     10.56 o 
  -2  21   4       68.31       73.08     17.60 o 
  -1  21   4       30.91       44.33     26.92 o 
   0  21   4        0.86        7.57      9.57 o 
   1  21   4       18.13       30.62     20.28 o 
   2  21   4        0.09       -6.08     10.91 o 
   3  21   4       16.28       25.62     12.49 o 
   4  21   4        5.30       -3.21     14.37 o 
   5  21   4        0.08        3.02     16.83 o 
  -5  22   4        0.60       -3.96     10.60 o 
  -4  22   4        7.43        7.26     10.21 o 
  -3  22   4       44.83       14.27     10.41 o 
  -2  22   4        6.38        6.06     14.39 o 
  -1  22   4       29.79       46.78     18.39 o 
   0  22   4       16.64        8.84      9.46 o 
   1  22   4       11.14       19.87     11.31 o 
   2  22   4        2.45       -1.70     13.99 o 
   3  22   4       28.83       55.86     17.59 o 
   4  22   4        9.98       36.70     18.96 o 
  -4  23   4        4.33       -5.22     10.69 o 
  -3  23   4        0.91       -8.74      9.11 o 
  -2  23   4        3.92        5.88     11.53 o 
  -1  23   4        4.49        7.01     12.84 o 
   0  23   4        1.33      -14.87     14.87 o 
   1  23   4        0.42       -1.73     10.58 o 
   2  23   4       14.97       10.46     26.40 o 
   3  23   4        7.64       11.10     15.84 o 
  -3  24   4        1.01        1.29     11.90 o 
  -2  24   4        9.20       28.04     15.39 o 
  -1  24   4       11.16       40.34     18.72 o 
   0  24   4       22.37       31.93     16.86 o 
   1  24   4        8.44        3.16     10.81 o 
   2  24   4        3.86        1.50      9.88 o 
  -1  25   4       31.56       49.30     23.66 o 
   0  25   4       16.87       27.97     18.32 o 
   1  25   4       37.99       57.58     33.16 o 
 -10   1   5        5.55      -13.49     28.59 o 
  -9   1   5       17.29       32.60     19.73 o 
  -8   1   5       13.58       21.71     14.20 o 
  -7   1   5        1.49        6.28     16.89 o 
  -6   1   5      190.98      158.02     14.62 o 
  -5   1   5      366.66      344.93     15.37 o 
  -4   1   5      526.40      595.80     17.45 o 
  -3   1   5      441.89      485.07     18.07 o 
  -2   1   5      856.32      856.21     15.97 o 
  -1   1   5      778.70      772.26     13.11 o 
   0   1   5    10562.47    10882.70     71.96 o 
   1   1   5      294.05      275.10     12.18 o 
   2   1   5      189.58      189.42      7.30 o 
   3   1   5        6.47        7.23      4.52 o 
   4   1   5       10.06        6.30      5.09 o 
   5   1   5        0.96        3.89      6.26 o 
   6   1   5       92.49       99.93     13.64 o 
   7   1   5       71.78       71.89     19.97 o 
   8   1   5      148.32      174.56     30.01 o 
   9   1   5        7.23       30.19     16.84 o 
 -10   2   5        3.72       -4.40     22.80 o 
  -9   2   5        3.14      -13.79     13.79 o 
  -8   2   5       36.91       18.22     22.74 o 
  -7   2   5        3.41        0.25     11.91 o 
  -6   2   5       20.47       11.15      8.23 o 
  -5   2   5       16.30       24.79      6.61 o 
  -4   2   5      177.66      192.95     10.61 o 
  -3   2   5      118.43      126.87      6.62 o 
  -2   2   5      193.49      180.80      6.08 o 
  -1   2   5        4.74       10.35      2.73 o 
   0   2   5     7907.03     8403.02     63.35 o 
   1   2   5     5262.42     5346.48     60.21 o 
   2   2   5      588.67      611.47     17.53 o 
   3   2   5       18.93       15.90      4.57 o 
   4   2   5      192.97      193.86     14.29 o 
   5   2   5        5.82        6.96      7.78 o 
   6   2   5      237.14      273.92     23.17 o 
   7   2   5       11.14       23.37     13.45 o 
   8   2   5        2.72       31.37     17.91 o 
   9   2   5       14.70        1.79     25.89 o 
 -10   3   5        9.30      -12.13     20.80 o 
  -9   3   5       27.54        9.35     18.42 o 
  -8   3   5       48.42       62.31     19.86 o 
  -7   3   5      482.39      458.49     32.37 o 
  -6   3   5       53.34       69.19     12.78 o 
  -5   3   5        1.47        4.18      4.98 o 
  -4   3   5      115.94      114.23      8.33 o 
  -3   3   5       13.49       14.94      5.62 o 
  -2   3   5     2846.29     2728.80     35.54 o 
  -1   3   5      861.71      827.69     14.80 o 
   0   3   5      482.13      498.30     12.13 o 
   1   3   5     1809.32     1720.96     38.25 o 
   2   3   5        3.28       11.03      5.38 o 
   3   3   5      843.71      866.70     18.19 o 
   4   3   5        1.29        1.62      4.33 o 
   5   3   5       87.90      103.10     12.26 o 
   6   3   5      311.79      322.48     29.13 o 
   7   3   5       14.72       17.88     13.58 o 
   8   3   5        8.96       18.71     16.60 o 
   9   3   5        0.01        2.26     18.91 o 
 -10   4   5        8.11       50.79     24.72 o 
  -9   4   5       53.39       54.54     21.70 o 
  -8   4   5       19.78       25.57     15.53 o 
  -7   4   5      203.24      173.42     21.59 o 
  -6   4   5       70.20       76.17     14.06 o 
  -5   4   5      202.15      192.74     17.54 o 
  -4   4   5       84.66       69.98      5.57 o 
  -3   4   5      169.28      178.71     14.96 o 
  -2   4   5      119.21      120.53      7.16 o 
  -1   4   5      231.74      259.46      8.57 o 
   0   4   5      128.16      146.81      6.93 o 
   1   4   5       16.96       15.81      3.15 o 
   2   4   5       15.97       13.69      7.59 o 
   3   4   5      626.75      587.35     15.02 o 
   4   4   5       33.87       34.50      6.74 o 
   5   4   5      644.24      663.54     22.95 o 
   6   4   5        0.38       -5.13     13.15 o 
   7   4   5       22.00        8.09     11.72 o 
   8   4   5        0.22       21.05     15.97 o 
   9   4   5        0.42       26.18     21.54 o 
  -9   5   5        0.01      -11.16     16.99 o 
  -8   5   5        0.29       12.31     12.05 o 
  -7   5   5        0.04       -3.59      9.41 o 
  -6   5   5      696.42      680.28     83.42 o 
  -5   5   5       34.11       29.30      8.96 o 
  -4   5   5      987.72      962.04     20.81 o 
  -3   5   5        0.25        1.89      3.37 o 
  -2   5   5     1493.44     1527.37     23.76 o 
  -1   5   5        5.75        0.00      2.62 o 
   0   5   5     2558.41     2569.59     34.26 o 
   1   5   5      116.89      111.51      7.07 o 
   2   5   5       85.42       82.94     14.43 o 
   3   5   5      141.14      136.44      8.32 o 
   4   5   5      241.33      235.79     11.64 o 
   5   5   5       76.52       83.52     13.79 o 
   6   5   5       21.68       33.72     12.74 o 
   7   5   5       15.70       16.92     12.10 o 
   8   5   5       14.36        6.23     19.56 o 
   9   5   5        5.65       16.46     34.20 o 
  -9   6   5       26.47       23.24     24.22 o 
  -8   6   5        4.54       -8.63     10.85 o 
  -7   6   5        2.78        4.50      9.77 o 
  -6   6   5       46.48       35.97     11.95 o 
  -5   6   5        0.01       -5.47      5.47 o 
  -4   6   5      776.96      839.15     30.35 o 
  -3   6   5      473.79      448.03     20.47 o 
  -2   6   5      318.31      363.41      9.93 o 
  -1   6   5      652.88      685.24     20.74 o 
   0   6   5     2733.44     3020.76     39.60 o 
   1   6   5     2581.68     2638.07     47.21 o 
   2   6   5      295.85      358.71     23.42 o 
   3   6   5     2163.04     2245.07     32.91 o 
   4   6   5       10.46        8.73      4.63 o 
   5   6   5       17.16       12.68      9.01 o 
   6   6   5       41.43       27.90     11.22 o 
   7   6   5       76.68       89.70     17.52 o 
   8   6   5        0.20      -14.23     14.23 o 
   9   6   5       21.68       20.76     30.14 o 
  -9   7   5        4.23       -4.19     16.04 o 
  -8   7   5       39.00       32.27     23.08 o 
  -7   7   5        4.27       18.57     11.02 o 
  -6   7   5        3.24       13.35      8.86 o 
  -5   7   5      292.43      257.57     20.10 o 
  -4   7   5        2.15        2.40      5.77 o 
  -3   7   5       68.85       54.18     13.25 o 
  -2   7   5      434.67      463.03      9.93 o 
  -1   7   5      227.00      264.14     13.11 o 
   0   7   5      366.12      357.56     13.49 o 
   1   7   5     1358.24     1420.84     36.82 o 
   2   7   5     2740.87     2958.10     90.95 o 
   3   7   5       62.61       47.53      8.23 o 
   4   7   5        5.55        3.13      4.01 o 
   5   7   5        9.29       22.46     10.62 o 
   6   7   5       26.29       33.49     12.12 o 
   7   7   5        8.98       12.49     11.27 o 
   8   7   5       49.22       20.43     17.34 o 
  -9   8   5       11.45       39.64     23.10 o 
  -8   8   5       29.82       37.50     14.68 o 
  -7   8   5       10.91       26.43     11.53 o 
  -6   8   5      239.79      255.92     22.32 o 
  -5   8   5      495.44      475.57     40.88 o 
  -4   8   5      565.45      542.88     25.52 o 
  -3   8   5      373.10      325.39     18.98 o 
  -2   8   5     6538.78     7176.29     55.34 o 
  -1   8   5       18.25       22.63      5.04 o 
   0   8   5     2763.35     3084.09     48.89 o 
   1   8   5        2.83        1.16      4.40 o 
   2   8   5      377.79      434.22     20.39 o 
   3   8   5       49.73       41.99      8.01 o 
   4   8   5       16.14       12.02      4.78 o 
   5   8   5      100.78      107.83     19.19 o 
   6   8   5       14.57       23.12     10.95 o 
   7   8   5        7.68        7.13     11.01 o 
   8   8   5        3.08       16.62     15.11 o 
  -9   9   5        1.44       17.07     20.50 o 
  -8   9   5       10.05       -0.71     11.50 o 
  -7   9   5        3.59        7.84     10.10 o 
  -6   9   5       39.61       60.33     14.98 o 
  -5   9   5        7.03        2.63      7.83 o 
  -4   9   5      390.60      405.70     23.04 o 
  -3   9   5      436.98      452.96     22.60 o 
  -2   9   5       36.36       29.15      3.99 o 
  -1   9   5     2045.40     2236.45     41.64 o 
   0   9   5        4.23        4.09      4.49 o 
   1   9   5     1295.05     1379.91     36.03 o 
   2   9   5       56.45       71.29     10.51 o 
   3   9   5        0.03        0.51      4.83 o 
   4   9   5       81.71       71.59      8.78 o 
   5   9   5       20.13       19.85      9.44 o 
   6   9   5        5.59       -1.75      8.62 o 
   7   9   5        0.69        2.76     11.05 o 
   8   9   5        4.83        0.48     16.38 o 
  -9  10   5        0.15       11.94     15.29 o 
  -8  10   5        9.27       11.65     15.72 o 
  -7  10   5        7.42       13.02     10.15 o 
  -6  10   5        0.66       -6.75      9.30 o 
  -5  10   5       61.01       59.84     13.06 o 
  -4  10   5      150.76      123.15     16.20 o 
  -3  10   5      204.18      178.37     18.69 o 
  -2  10   5        1.96        7.23      3.15 o 
  -1  10   5      621.68      624.56     22.18 o 
   0  10   5        6.27        7.75      5.87 o 
   1  10   5      225.61      207.97     19.65 o 
   2  10   5        5.98        1.47      6.12 o 
   3  10   5      330.17      304.33     18.94 o 
   4  10   5       35.13       46.49      9.29 o 
   5  10   5        0.04       -4.36      7.03 o 
   6  10   5       72.54       69.19     15.20 o 
   7  10   5        0.38       -6.71     10.68 o 
   8  10   5      116.11       60.55     95.91 o 
  -9  11   5        0.40        3.00     21.42 o 
  -8  11   5        8.23        9.22     13.20 o 
  -7  11   5       24.13       23.24     18.88 o 
  -6  11   5       39.55       37.98     11.85 o 
  -5  11   5      187.18      152.96     19.10 o 
  -4  11   5       11.80       29.71      9.98 o 
  -3  11   5       44.62       36.59     11.09 o 
  -2  11   5      154.99      140.80      8.45 o 
  -1  11   5      438.15      428.98     27.20 o 
   0  11   5       58.69       51.83     13.80 o 
   1  11   5       14.95       14.89      6.31 o 
   2  11   5       23.25       21.74      7.32 o 
   3  11   5      342.94      313.63     27.31 o 
   4  11   5       90.63       90.23     11.91 o 
   5  11   5       32.73       36.16     11.32 o 
   6  11   5        7.05        3.62      9.47 o 
   7  11   5       97.21       69.27     42.98 o 
   8  11   5       15.47       12.88     32.53 o 
  -8  12   5        5.69        4.45     17.83 o 
  -7  12   5       81.71      101.23     28.47 o 
  -6  12   5      109.08      112.55     18.89 o 
  -5  12   5       40.70       51.61     13.35 o 
  -4  12   5      219.71      212.98     20.16 o 
  -3  12   5       67.10       68.53     10.43 o 
  -2  12   5      486.95      459.10     14.96 o 
  -1  12   5      142.42      118.58     13.43 o 
   0  12   5        0.31       -0.37      7.63 o 
   1  12   5      146.97      154.04     27.54 o 
   2  12   5       20.94       23.92      7.64 o 
   3  12   5      395.58      376.73     21.84 o 
   4  12   5      237.85      244.34     20.33 o 
   5  12   5       34.35       21.22     10.02 o 
   6  12   5       36.83       22.98     11.92 o 
   7  12   5       26.35        3.40     11.72 o 
   8  12   5        0.48        5.53     17.28 o 
  -8  13   5       51.51       73.60     20.25 o 
  -7  13   5        6.84       13.62     12.65 o 
  -6  13   5        7.56        5.69     12.46 o 
  -5  13   5      130.40      151.44     20.40 o 
  -4  13   5        0.38       -9.65      9.65 o 
  -3  13   5      278.31      285.54     18.05 o 
  -2  13   5      174.05      189.40     10.63 o 
  -1  13   5      184.21      175.72     14.69 o 
   0  13   5       68.72       55.27     12.99 o 
   1  13   5      719.71      778.58     30.62 o 
   2  13   5       69.95       59.84     11.28 o 
   3  13   5       31.82       26.04     10.19 o 
   4  13   5      223.63      194.25     28.47 o 
   5  13   5      460.35      642.08     34.59 o 
   6  13   5        0.02       -7.61     10.42 o 
   7  13   5       45.69       30.46     31.65 o 
  -8  14   5        0.02      -12.65     12.65 o 
  -7  14   5        6.47       -0.17     15.67 o 
  -6  14   5        2.83        2.63     10.09 o 
  -5  14   5        1.44        3.65      9.10 o 
  -4  14   5        7.39       -0.42      8.62 o 
  -3  14   5       31.11       25.38      8.03 o 
  -2  14   5       95.13       91.15      9.38 o 
  -1  14   5       61.31       73.72     11.98 o 
   0  14   5       27.05       21.51      9.83 o 
   1  14   5      904.20      920.22     34.51 o 
   2  14   5       29.57        6.43      9.63 o 
   3  14   5        2.95       12.43      6.48 o 
   4  14   5       39.68       42.18     15.26 o 
   5  14   5       95.46      100.48     17.53 o 
   6  14   5       23.81       21.40     11.59 o 
   7  14   5        6.43       26.15     17.60 o 
  -8  15   5        2.06       10.04     16.21 o 
  -7  15   5        2.37        0.72     10.83 o 
  -6  15   5       17.80       16.58     11.93 o 
  -5  15   5      221.59      220.06     24.56 o 
  -4  15   5       72.01       64.22     12.64 o 
  -3  15   5       10.12       -3.80      7.41 o 
  -2  15   5      122.29       88.55     14.93 o 
  -1  15   5       41.27       41.44     12.82 o 
   0  15   5       62.01       67.29     15.61 o 
   1  15   5      614.84      638.70     29.62 o 
   2  15   5      100.10      101.78     14.39 o 
   3  15   5       17.34       13.76     19.32 o 
   4  15   5        1.95        5.52      8.01 o 
   5  15   5       16.32       11.56     10.89 o 
   6  15   5       77.41       87.88     22.93 o 
   7  15   5        4.90      -13.93     13.93 o 
  -7  16   5       13.55       12.47     12.06 o 
  -6  16   5       10.29        8.80     12.21 o 
  -5  16   5       29.44        4.89     15.29 o 
  -4  16   5      159.25      167.94     21.46 o 
  -3  16   5      175.32      165.82     20.52 o 
  -2  16   5        9.40       -1.21      6.86 o 
  -1  16   5      784.80      810.49     34.16 o 
   0  16   5      234.76      209.92     22.92 o 
   1  16   5      172.60      197.66     18.98 o 
   2  16   5      119.18      118.44     16.03 o 
   3  16   5       49.37       42.58     14.61 o 
   4  16   5        1.56       -0.18      8.42 o 
   5  16   5        5.77       -1.22      9.02 o 
   6  16   5        7.87        1.85     13.14 o 
   7  16   5        3.30       17.62     17.41 o 
  -7  17   5       21.58       13.77     13.35 o 
  -6  17   5        1.79       -6.14     10.99 o 
  -5  17   5       13.36       38.05     17.26 o 
  -4  17   5       29.23       -2.10      9.37 o 
  -3  17   5        0.72        0.72     10.26 o 
  -2  17   5      154.67      151.10     19.28 o 
  -1  17   5      372.39      419.74     20.22 o 
   0  17   5        9.80       15.49     10.20 o 
   1  17   5      209.11      206.64     18.93 o 
   2  17   5      230.45      263.43     20.92 o 
   3  17   5       13.39        6.38     10.79 o 
   4  17   5       76.67       70.80     15.48 o 
   5  17   5       18.36        4.31     10.87 o 
   6  17   5        4.26        6.71     22.31 o 
  -7  18   5        0.88        8.54     14.42 o 
  -6  18   5       17.63        7.32     21.59 o 
  -5  18   5       14.20       -9.91      9.91 o 
  -4  18   5        1.42        7.55      9.99 o 
  -3  18   5        2.29       -0.31      8.89 o 
  -2  18   5       45.30       45.37     11.98 o 
  -1  18   5       57.20       31.66      9.10 o 
   0  18   5      977.71     1014.96     49.31 o 
   1  18   5      192.16      201.06     21.58 o 
   2  18   5       47.19       31.78     14.23 o 
   3  18   5      334.16      379.70     49.62 o 
   4  18   5       40.50       60.54     15.20 o 
   5  18   5       13.74       12.55     27.64 o 
   6  18   5        5.43       -0.06     15.65 o 
  -6  19   5        2.92       16.57     14.35 o 
  -5  19   5        3.72       -2.98     11.42 o 
  -4  19   5      131.57      158.64     24.01 o 
  -3  19   5      312.83      352.40     27.96 o 
  -2  19   5       23.26       35.09     14.68 o 
  -1  19   5       28.57       36.65     15.29 o 
   0  19   5       56.41       78.65     26.40 o 
   1  19   5       18.97       22.88     10.64 o 
   2  19   5        0.45       -2.02     10.49 o 
   3  19   5        0.29        6.69     12.59 o 
   4  19   5       27.65       30.06     13.34 o 
   5  19   5        0.20       14.11     15.67 o 
  -6  20   5        1.27        6.84     13.63 o 
  -5  20   5        2.44       18.05     12.02 o 
  -4  20   5        0.13       -8.85     10.07 o 
  -3  20   5        0.31       -3.32      9.94 o 
  -2  20   5      171.29      164.44     28.91 o 
  -1  20   5        1.08        4.49     11.07 o 
   0  20   5       21.53       26.51     10.32 o 
   1  20   5        8.16        3.56      9.36 o 
   2  20   5       53.72       80.99     20.95 o 
   3  20   5       40.48       33.36     15.39 o 
   4  20   5        5.61        6.76     11.90 o 
   5  20   5       79.71       76.58     21.55 o 
  -5  21   5       32.57       19.34     16.72 o 
  -4  21   5        4.55       -1.57      7.82 o 
  -3  21   5        0.62       13.22     11.83 o 
  -2  21   5       15.03       23.91     15.74 o 
  -1  21   5        5.00        0.24     14.04 o 
   0  21   5        6.27       11.63      8.82 o 
   1  21   5       12.24       42.23     16.20 o 
   2  21   5        8.17       11.87     13.61 o 
   3  21   5       12.37       10.91     19.64 o 
   4  21   5       38.90       40.52     36.14 o 
  -5  22   5        3.41        0.60     13.41 o 
  -4  22   5        6.22       10.48     11.32 o 
  -3  22   5        4.97       11.00      8.98 o 
  -2  22   5        4.81       12.05     13.23 o 
  -1  22   5        3.61       19.51     22.35 o 
   0  22   5       43.63       74.82     20.62 o 
   1  22   5        3.51        8.27     20.68 o 
   2  22   5        0.87        0.10     13.55 o 
   3  22   5        2.01        0.00     13.89 o 
   4  22   5       53.07       80.68     23.83 o 
  -4  23   5        5.23        9.70     11.28 o 
  -3  23   5        5.24        2.22     12.03 o 
  -2  23   5       33.14       21.37     20.44 o 
  -1  23   5       16.09        6.19     10.52 o 
   0  23   5       17.44       14.07     16.16 o 
   1  23   5        4.95        4.31     12.22 o 
   2  23   5        4.24       15.70     15.81 o 
   3  23   5       51.53       65.77     18.48 o 
  -3  24   5       12.98       18.45     15.38 o 
  -2  24   5       46.66       18.22     51.69 o 
  -1  24   5       20.42       25.26     15.87 o 
   0  24   5       17.34       52.71     20.71 o 
   1  24   5       54.92       93.20     33.64 o 
   2  24   5       11.28       14.87     21.55 o 
 -10   0   6       75.00      106.48     47.24 o 
  -9   0   6       10.89       22.27     31.89 o 
  -8   0   6       63.54       79.45     32.92 o 
  -7   0   6        6.57        0.08     22.43 o 
  -6   0   6        4.69       -1.51      8.35 o 
  -5   0   6        0.98        2.62      7.18 o 
  -4   0   6      483.43      489.94     25.29 o 
  -3   0   6      128.03      131.82      8.68 o 
  -2   0   6     1859.31     1931.50     42.18 o 
  -1   0   6     1069.08     1123.40     24.30 o 
   0   0   6     3103.05     3085.85     49.49 o 
   1   0   6       32.14       28.51      8.25 o 
   2   0   6      209.74      207.94     12.85 o 
   3   0   6        0.13        1.66      6.32 o 
   4   0   6      776.46      752.37     32.65 o 
   5   0   6      161.84      148.99     20.89 o 
   6   0   6        5.68       16.62     17.89 o 
   7   0   6      107.50      130.10     36.74 o 
   8   0   6        3.81       -9.46     23.86 o 
   9   0   6       36.39       45.57     34.43 o 
 -10   1   6       11.43       -9.78     37.34 o 
  -9   1   6       74.60       83.40     25.85 o 
  -8   1   6        2.61      -12.43     12.43 o 
  -7   1   6      115.38      107.95     24.53 o 
  -6   1   6       34.83       31.38      9.21 o 
  -5   1   6       24.25       32.14      6.91 o 
  -4   1   6      275.56      262.70     11.88 o 
  -3   1   6      185.92      181.89      7.81 o 
  -2   1   6       28.13       28.88      3.84 o 
  -1   1   6      268.37      262.71      8.55 o 
   0   1   6       99.98      111.38      5.93 o 
   1   1   6      889.91      836.65     22.82 o 
   2   1   6      426.48      451.43     12.00 o 
   3   1   6      178.32      150.74      8.94 o 
   4   1   6       27.79       26.05      7.29 o 
   5   1   6       57.69       44.22      9.31 o 
   6   1   6      201.82      195.84     27.43 o 
   7   1   6       91.20       80.48     20.25 o 
   8   1   6        0.92       -9.02     14.40 o 
   9   1   6        3.28      -19.37     19.37 o 
 -10   2   6        2.93       17.92     23.31 o 
  -9   2   6       26.50       24.51     23.78 o 
  -8   2   6       37.33       35.00     18.81 o 
  -7   2   6       17.21       26.05     16.51 o 
  -6   2   6        0.86       -1.27      6.71 o 
  -5   2   6        3.05        6.49      5.20 o 
  -4   2   6      656.29      634.32     13.55 o 
  -3   2   6      546.09      578.99     12.08 o 
  -2   2   6       18.69       14.17      3.34 o 
  -1   2   6      425.29      394.83     10.39 o 
   0   2   6     5635.23     5801.65     46.82 o 
   1   2   6     2195.45     2263.88     37.94 o 
   2   2   6      422.09      353.02     19.83 o 
   3   2   6       37.37       38.28      5.01 o 
   4   2   6       50.21       41.52      7.25 o 
   5   2   6       71.93       75.97     13.29 o 
   6   2   6       15.96        5.48     11.88 o 
   7   2   6      121.75      116.20     30.34 o 
   8   2   6        0.03        2.74     26.32 o 
   9   2   6        1.86       12.31     25.65 o 
 -10   3   6       19.97       47.54     24.18 o 
  -9   3   6        2.73       -4.90     16.97 o 
  -8   3   6        2.19       16.31     14.94 o 
  -7   3   6       24.77       20.60     10.25 o 
  -6   3   6       12.77        4.80      7.20 o 
  -5   3   6       39.10       37.55      9.81 o 
  -4   3   6       26.77       25.28      3.11 o 
  -3   3   6      195.57      169.33      8.87 o 
  -2   3   6     2202.53     2203.76     26.65 o 
  -1   3   6      513.90      488.33     11.70 o 
   0   3   6     2690.81     2791.18     29.53 o 
   1   3   6      159.47      147.02     10.43 o 
   2   3   6        0.60       -0.72      5.60 o 
   3   3   6        3.85       10.08      3.42 o 
   4   3   6      205.90      200.46     11.77 o 
   5   3   6      115.25       84.45     14.22 o 
   6   3   6       17.13       15.10     11.00 o 
   7   3   6      344.08      363.65     34.53 o 
   8   3   6       22.04       41.43     20.60 o 
   9   3   6        5.45       13.18     21.23 o 
  -9   4   6       85.17       82.93     46.05 o 
  -8   4   6        0.50       -7.34     12.08 o 
  -7   4   6      297.82      282.46     42.85 o 
  -6   4   6      721.45      759.91     53.26 o 
  -5   4   6       10.95       12.73      5.66 o 
  -4   4   6       42.95       27.05     11.42 o 
  -3   4   6        2.82        6.11      3.50 o 
  -2   4   6     1265.80     1332.88     26.30 o 
  -1   4   6      118.25      118.02      6.81 o 
   0   4   6     1047.61      943.62     16.61 o 
   1   4   6       34.16       37.62      7.21 o 
   2   4   6      499.82      483.22     21.65 o 
   3   4   6     2215.79     2287.72     30.39 o 
   4   4   6      130.07      143.81      9.60 o 
   5   4   6      865.26      949.11     38.77 o 
   6   4   6      739.69      867.86     37.71 o 
   7   4   6       18.19       16.57     13.53 o 
   8   4   6       24.17        8.77     16.15 o 
   9   4   6        0.02      -18.17     18.17 o 
  -9   5   6        0.37      -18.30     19.62 o 
  -8   5   6      118.72      151.06     74.44 o 
  -7   5   6        7.48       -2.36      9.53 o 
  -6   5   6       84.54       88.79     15.49 o 
  -5   5   6      153.17      145.57     16.17 o 
  -4   5   6        0.01        0.83      3.91 o 
  -3   5   6      847.91      822.74     18.82 o 
  -2   5   6      167.63      167.51     15.59 o 
  -1   5   6     2003.92     2149.47     26.64 o 
   0   5   6      936.41     1015.27     21.10 o 
   1   5   6       58.90       58.21      6.17 o 
   2   5   6      218.00      191.13     14.37 o 
   3   5   6       34.24       29.91      6.31 o 
   4   5   6      260.53      253.71     15.37 o 
   5   5   6      221.47      261.12     21.57 o 
   6   5   6        7.44       16.69      9.98 o 
   7   5   6       17.19        6.99     13.84 o 
   8   5   6        7.51        4.17     17.17 o 
  -9   6   6        0.78       13.28     17.98 o 
  -8   6   6        1.44       -6.18     27.87 o 
  -7   6   6       40.33       34.28     12.71 o 
  -6   6   6       64.64       78.70     15.32 o 
  -5   6   6      141.37      147.84     17.95 o 
  -4   6   6      412.21      423.10     14.12 o 
  -3   6   6        5.86       10.73      3.68 o 
  -2   6   6      189.99      193.37      8.97 o 
  -1   6   6        2.33        4.44      3.56 o 
   0   6   6      437.59      429.93     16.40 o 
   1   6   6      355.30      346.28     12.39 o 
   2   6   6      106.17       91.18     11.83 o 
   3   6   6      296.33      259.50     17.80 o 
   4   6   6       55.45       48.91      9.56 o 
   5   6   6      181.68      177.02     28.55 o 
   6   6   6       99.63      109.84     16.71 o 
   7   6   6       82.33       69.64     20.09 o 
   8   6   6      190.88      266.89     52.96 o 
  -9   7   6       29.86       17.00     21.47 o 
  -8   7   6       25.63       18.59     18.46 o 
  -7   7   6       32.81       14.30     26.75 o 
  -6   7   6      411.00      456.30     28.20 o 
  -5   7   6       92.63      104.24     15.45 o 
  -4   7   6      411.81      416.63     22.49 o 
  -3   7   6      412.94      410.01     19.31 o 
  -2   7   6     1151.02     1135.55     19.78 o 
  -1   7   6      503.23      498.74     15.69 o 
   0   7   6      635.61      677.94     23.54 o 
   1   7   6       54.68       62.80      7.24 o 
   2   7   6       75.84       62.92      9.95 o 
   3   7   6       13.79       12.31      5.97 o 
   4   7   6        0.14       -0.60      5.05 o 
   5   7   6      223.35      227.55     21.70 o 
   6   7   6       36.79       39.43     12.08 o 
   7   7   6        3.17      -12.30     12.30 o 
   8   7   6       15.62        3.80     13.58 o 
  -9   8   6        5.49        6.23     25.01 o 
  -8   8   6       29.19       45.74     15.17 o 
  -7   8   6       11.61       29.14     11.57 o 
  -6   8   6      143.77      124.44     18.92 o 
  -5   8   6        6.37       10.73      8.29 o 
  -4   8   6      161.65      152.89     16.42 o 
  -3   8   6       10.33       15.52      5.36 o 
  -2   8   6     2331.18     2479.62     33.00 o 
  -1   8   6     1531.53     1556.02     46.45 o 
   0   8   6      604.44      653.46     19.26 o 
   1   8   6      247.33      246.03     12.05 o 
   2   8   6        0.82       -0.72      4.51 o 
   3   8   6      227.24      215.50     16.61 o 
   4   8   6       95.62       92.06     12.03 o 
   5   8   6        5.66       10.59      7.03 o 
   6   8   6        1.00       -6.41      8.55 o 
   7   8   6        0.04       -2.07     11.33 o 
   8   8   6        0.50        8.52     16.37 o 
  -9   9   6       70.25       86.11     25.93 o 
  -8   9   6        1.94        6.36     12.58 o 
  -7   9   6       72.32       61.35     15.85 o 
  -6   9   6      142.80      173.76     21.93 o 
  -5   9   6     1233.37     1307.98     44.57 o 
  -4   9   6      314.26      317.14     20.71 o 
  -3   9   6      264.67      271.04     15.30 o 
  -2   9   6      337.78      341.65     15.83 o 
  -1   9   6      181.70      183.89     12.34 o 
   0   9   6      542.76      538.42     18.26 o 
   1   9   6      774.42      750.15     27.40 o 
   2   9   6      365.14      321.55     21.19 o 
   3   9   6       22.56       24.73      7.75 o 
   4   9   6       45.25       49.44     10.54 o 
   5   9   6      194.74      250.88     22.15 o 
   6   9   6        5.62       10.79     10.08 o 
   7   9   6       88.53      118.33     20.67 o 
   8   9   6      105.43        6.20     22.98 o 
  -9  10   6        0.07       -9.93     40.20 o 
  -8  10   6        6.78       11.80     12.72 o 
  -7  10   6       19.40       19.45     12.35 o 
  -6  10   6        9.43        6.59      9.53 o 
  -5  10   6        4.26       13.65      9.07 o 
  -4  10   6      401.49      469.40     31.85 o 
  -3  10   6       34.60       33.27      7.96 o 
  -2  10   6      332.05      358.32     11.18 o 
  -1  10   6      383.04      425.79     18.92 o 
   0  10   6      162.68      159.36     11.32 o 
   1  10   6       36.67       40.03      8.54 o 
   2  10   6        0.16        5.32      5.38 o 
   3  10   6      410.86      433.59     26.05 o 
   4  10   6      128.87      134.94     15.53 o 
   5  10   6       17.74       18.85      9.80 o 
   6  10   6      106.11      119.86     18.89 o 
   7  10   6      108.18       65.50     33.26 o 
   8  10   6        0.08       -5.41     19.40 o 
  -9  11   6        4.02       18.25     14.21 o 
  -8  11   6       23.18       43.51     16.86 o 
  -7  11   6      132.63      125.64     21.60 o 
  -6  11   6        7.74       24.09     10.83 o 
  -5  11   6      436.55      445.75     27.80 o 
  -4  11   6      880.40      888.85     32.82 o 
  -3  11   6      294.41      241.07     16.25 o 
  -2  11   6       23.83       22.01      4.55 o 
  -1  11   6      243.53      253.96     15.71 o 
   0  11   6       29.40       36.26      8.12 o 
   1  11   6      387.47      363.49     20.26 o 
   2  11   6       33.14       26.23     11.70 o 
   3  11   6       18.15       12.25      7.65 o 
   4  11   6        2.53        1.22      5.75 o 
   5  11   6       21.74       31.31     10.75 o 
   6  11   6       26.73        9.99     10.29 o 
   7  11   6        1.45       -6.55      9.76 o 
   8  11   6        1.63       30.06     27.67 o 
  -8  12   6        2.04      -10.91     14.11 o 
  -7  12   6        3.57       13.88     12.05 o 
  -6  12   6       11.57       15.62     15.61 o 
  -5  12   6      529.89      587.16     32.23 o 
  -4  12   6        0.01        1.16      6.14 o 
  -3  12   6      344.84      375.86     19.70 o 
  -2  12   6       99.79       87.46      7.80 o 
  -1  12   6      243.19      244.82     16.43 o 
   0  12   6      460.30      499.48     22.81 o 
   1  12   6      901.95      929.44     33.40 o 
   2  12   6      310.76      345.25     21.52 o 
   3  12   6      137.35      133.78     16.80 o 
   4  12   6      110.55      120.28     17.81 o 
   5  12   6      174.15      181.00     22.76 o 
   6  12   6      137.85      186.90     24.05 o 
   7  12   6       34.11       32.61     14.43 o 
  -8  13   6       24.13       39.29     17.30 o 
  -7  13   6       95.63       74.22     18.73 o 
  -6  13   6        4.24        0.74      9.67 o 
  -5  13   6       34.74       45.40     13.96 o 
  -4  13   6        2.89        1.04      7.21 o 
  -3  13   6      251.52      237.99     18.70 o 
  -2  13   6      624.91      654.71     18.56 o 
  -1  13   6      138.90      152.32     15.05 o 
   0  13   6        8.41        2.97      5.82 o 
   1  13   6       50.85       34.46      9.55 o 
   2  13   6      293.05      334.93     36.09 o 
   3  13   6       26.60       33.25      9.64 o 
   4  13   6      127.34      150.38     20.11 o 
   5  13   6      136.70      151.56     20.82 o 
   6  13   6      103.12      126.12     20.31 o 
   7  13   6       56.84       20.19     23.78 o 
  -8  14   6       59.05       88.51     20.73 o 
  -7  14   6        2.51       10.69     12.46 o 
  -6  14   6      175.49      200.00     28.83 o 
  -5  14   6        0.98        1.08     18.69 o 
  -4  14   6      112.72      100.40     14.05 o 
  -3  14   6      400.14      426.02     22.14 o 
  -2  14   6      166.92      172.80     17.63 o 
  -1  14   6       25.13       28.80     12.02 o 
   0  14   6       17.35        9.76     14.21 o 
   1  14   6      234.91      214.72     17.99 o 
   2  14   6      506.14      483.16     26.08 o 
   3  14   6       64.94       78.61     14.03 o 
   4  14   6        1.39       -4.82      7.39 o 
   5  14   6       98.60      106.58     18.75 o 
   6  14   6       62.94       79.13     17.65 o 
   7  14   6        7.90       -7.85     19.17 o 
  -8  15   6       46.67       43.97     23.38 o 
  -7  15   6        2.80        1.28     11.30 o 
  -6  15   6        1.26        5.17     10.46 o 
  -5  15   6       10.03       10.60     10.44 o 
  -4  15   6       32.96       32.92     10.50 o 
  -3  15   6      159.44      164.84     20.31 o 
  -2  15   6      190.08      193.37     24.49 o 
  -1  15   6      120.21      129.20     16.22 o 
   0  15   6     1554.69     1603.46     56.81 o 
   1  15   6      600.30      583.45     41.01 o 
   2  15   6      772.19      740.14     39.64 o 
   3  15   6      706.52      735.04     87.60 o 
   4  15   6       69.15       52.83     14.29 o 
   5  15   6        2.67        2.62     10.41 o 
   6  15   6        8.74        5.29     21.04 o 
   7  15   6        0.80      -10.90     16.04 o 
  -7  16   6        1.36      -15.76     16.12 o 
  -6  16   6        0.26       -8.68     13.09 o 
  -5  16   6        0.01       -6.94      6.94 o 
  -4  16   6        0.24        3.68      6.95 o 
  -3  16   6       23.77       22.10      9.88 o 
  -2  16   6      321.79      237.93     25.88 o 
  -1  16   6       12.77        3.56      7.97 o 
   0  16   6       98.17      106.48     15.61 o 
   1  16   6      917.90      914.79     38.71 o 
   2  16   6       33.84       19.24     19.44 o 
   3  16   6       50.76       75.05     18.55 o 
   4  16   6       24.37       25.59     10.97 o 
   5  16   6        0.23       -8.16     10.54 o 
   6  16   6        1.95        2.09     14.47 o 
  -7  17   6        4.67      -15.20     15.20 o 
  -6  17   6       94.73      159.20     33.42 o 
  -5  17   6      133.31      134.68     18.49 o 
  -4  17   6       19.16       11.52     10.49 o 
  -3  17   6        2.46       12.07      9.89 o 
  -2  17   6      372.19      397.21     33.30 o 
  -1  17   6      133.08      149.36     23.93 o 
   0  17   6      583.57      609.42     30.30 o 
   1  17   6      193.27      198.65     20.93 o 
   2  17   6        0.66        4.30      8.64 o 
   3  17   6       35.84       32.30     24.45 o 
   4  17   6       12.96        6.79     11.56 o 
   5  17   6       86.50       92.32     19.02 o 
   6  17   6       57.28       72.45     21.00 o 
  -7  18   6       17.71        2.31     12.92 o 
  -6  18   6        2.20        7.38     10.31 o 
  -5  18   6       41.00       65.22     17.40 o 
  -4  18   6       52.58       35.84     13.18 o 
  -3  18   6       11.13       21.49     11.12 o 
  -2  18   6       55.36       64.47     18.42 o 
  -1  18   6      564.45      566.19     55.95 o 
   0  18   6        3.96       -0.47     13.12 o 
   1  18   6      185.25      165.60     20.78 o 
   2  18   6       53.23       67.22     17.37 o 
   3  18   6      139.86      150.74     26.22 o 
   4  18   6      132.72      146.29     22.40 o 
   5  18   6        2.34      -16.30     21.93 o 
   6  18   6       19.85       18.59     21.51 o 
  -6  19   6        0.73        0.79     13.21 o 
  -5  19   6       31.79       26.33     14.40 o 
  -4  19   6       14.54       13.81     11.07 o 
  -3  19   6       27.23       13.69     11.81 o 
  -2  19   6        1.60        5.21     11.20 o 
  -1  19   6        3.29       -6.93     11.21 o 
   0  19   6       80.15       49.37     13.22 o 
   1  19   6        5.14       11.51      9.27 o 
   2  19   6       68.96       57.05     17.23 o 
   3  19   6        7.45        6.63     18.01 o 
   4  19   6        0.59       -6.71     10.87 o 
   5  19   6        0.54       -3.44     15.05 o 
  -6  20   6       21.92       19.49     24.52 o 
  -5  20   6        2.77        2.83     12.35 o 
  -4  20   6        4.29        9.22     12.36 o 
  -3  20   6        0.69      -10.95     11.83 o 
  -2  20   6        1.81       -6.43     12.31 o 
  -1  20   6       76.98      109.46     22.12 o 
   0  20   6        1.12        0.13      8.88 o 
   1  20   6       18.90       17.19     10.86 o 
   2  20   6        1.50      -10.18     11.02 o 
   3  20   6      254.62      321.98     34.24 o 
   4  20   6       17.95       28.49     14.38 o 
   5  20   6       58.18       76.68     29.15 o 
  -5  21   6       35.43       32.43     15.52 o 
  -4  21   6        8.65        7.67     10.38 o 
  -3  21   6        0.07       -2.14     13.88 o 
  -2  21   6       11.54        3.23     15.23 o 
  -1  21   6        1.64        9.97     13.46 o 
   0  21   6       59.20       86.14     21.55 o 
   1  21   6        0.14       10.82     13.83 o 
   2  21   6      149.67      187.53     31.28 o 
   3  21   6        9.61       26.71     16.50 o 
   4  21   6      276.58      362.01     33.66 o 
  -4  22   6        3.16        9.53     10.60 o 
  -3  22   6        0.06       19.34     13.51 o 
  -2  22   6        6.81        7.19     10.81 o 
  -1  22   6        4.01       26.90     26.24 o 
   0  22   6       15.81       23.38     23.30 o 
   1  22   6       19.14       52.84     33.96 o 
   2  22   6        7.78       23.73     15.83 o 
   3  22   6        4.33       12.91     15.85 o 
  -4  23   6        9.93        1.35     28.47 o 
  -3  23   6        2.05       10.12     13.36 o 
  -2  23   6        5.43       24.78     16.46 o 
  -1  23   6       45.15       21.08     38.73 o 
   0  23   6        1.80       -4.93     12.41 o 
   1  23   6        2.32       16.62     17.18 o 
   2  23   6       63.34      122.14     29.90 o 
   3  23   6        0.02       10.13     13.57 o 
  -2  24   6       22.79       26.49     15.84 o 
  -1  24   6        0.55        3.14     14.34 o 
   0  24   6       35.88       48.51     34.12 o 
   1  24   6        1.51      -14.55     24.57 o 
 -10   1   7        0.41       -7.51     19.53 o 
  -9   1   7       16.32        9.96     18.75 o 
  -8   1   7        1.56        3.51     13.28 o 
  -7   1   7       67.25       77.12     20.07 o 
  -6   1   7        0.38        3.00     10.37 o 
  -5   1   7      207.41      204.49     15.98 o 
  -4   1   7     1374.48     1479.85     19.26 o 
  -3   1   7      142.31      155.62      9.01 o 
  -2   1   7     3227.38     3505.94     35.92 o 
  -1   1   7      414.64      453.51     11.83 o 
   0   1   7     4256.24     4617.77     41.97 o 
   1   1   7     3685.95     3872.45     54.68 o 
   2   1   7      618.87      641.36     17.13 o 
   3   1   7      340.17      329.61     13.36 o 
   4   1   7      115.69      110.81     10.55 o 
   5   1   7      409.59      423.46     33.52 o 
   6   1   7       29.41       12.89     13.57 o 
   7   1   7        0.14       -2.39     12.55 o 
   8   1   7       17.28       24.60     19.06 o 
 -10   2   7        3.99      -15.81     19.69 o 
  -9   2   7       16.71        1.07     18.91 o 
  -8   2   7       11.18      -11.69     13.22 o 
  -7   2   7        1.27        8.07     15.07 o 
  -6   2   7        0.85       -7.05      7.05 o 
  -5   2   7      293.72      270.75     10.34 o 
  -4   2   7     1112.41     1144.55     19.08 o 
  -3   2   7      337.92      325.27     12.15 o 
  -2   2   7      620.97      642.73     14.97 o 
  -1   2   7     1392.99     1394.33     21.07 o 
   0   2   7      466.49      405.25     15.58 o 
   1   2   7     2451.58     2572.40     43.73 o 
   2   2   7       52.41       40.49      8.17 o 
   3   2   7     1626.62     1663.98     24.38 o 
   4   2   7      405.48      401.47     20.70 o 
   5   2   7       96.23       88.91     17.73 o 
   6   2   7       27.86       37.72     19.88 o 
   7   2   7        5.35       14.18     14.32 o 
   8   2   7       30.38       33.48     19.92 o 
  -9   3   7       10.15        9.81     19.47 o 
  -8   3   7       18.09       50.46     19.48 o 
  -7   3   7      121.36      131.40     27.83 o 
  -6   3   7       27.77       46.53     11.94 o 
  -5   3   7      128.81      118.16     11.04 o 
  -4   3   7      277.46      256.04     15.62 o 
  -3   3   7      633.49      661.35     18.38 o 
  -2   3   7     3170.17     3373.91     35.58 o 
  -1   3   7      763.03      780.33     15.79 o 
   0   3   7     1207.57     1107.65     21.99 o 
   1   3   7      111.25      151.94     16.79 o 
   2   3   7       10.11       10.59      6.86 o 
   3   3   7     1737.73     1695.79     40.13 o 
   4   3   7       11.77       13.41      6.20 o 
   5   3   7      260.75      242.20     20.76 o 
   6   3   7        1.30       -1.69     14.99 o 
   7   3   7      189.85      204.08     31.68 o 
   8   3   7        2.60       13.12     16.62 o 
  -9   4   7        0.00        7.97     21.30 o 
  -8   4   7        0.78      -12.75     12.92 o 
  -7   4   7       72.51      128.89     26.40 o 
  -6   4   7       18.94       15.87     10.50 o 
  -5   4   7       79.49       75.94     10.02 o 
  -4   4   7       15.98       19.84      4.87 o 
  -3   4   7      116.61      101.72     10.88 o 
  -2   4   7      174.29      178.47      8.31 o 
  -1   4   7       75.90       66.51      6.35 o 
   0   4   7       13.06       13.16      3.96 o 
   1   4   7     3110.21     3297.75     57.27 o 
   2   4   7        4.75        0.94      5.15 o 
   3   4   7     2399.64     2438.96     44.34 o 
   4   4   7      476.41      492.84     20.93 o 
   5   4   7      539.94      566.76     34.62 o 
   6   4   7      420.01      478.94     74.48 o 
   7   4   7       78.29       74.19     22.36 o 
   8   4   7       33.11       -1.66     31.65 o 
  -9   5   7        1.05       25.68     23.54 o 
  -8   5   7       50.23       34.99     18.58 o 
  -7   5   7        1.17        8.23     10.31 o 
  -6   5   7        6.44        2.36      8.44 o 
  -5   5   7      160.71      135.88     17.25 o 
  -4   5   7       47.96       48.25      7.05 o 
  -3   5   7      515.92      547.60     21.33 o 
  -2   5   7     3862.13     4061.96     42.21 o 
  -1   5   7      295.96      294.20     10.67 o 
   0   5   7      433.68      435.68     15.38 o 
   1   5   7     2780.63     2895.37     53.45 o 
   2   5   7      655.97      674.29     26.84 o 
   3   5   7      535.53      516.69     20.65 o 
   4   5   7      471.83      502.01     26.78 o 
   5   5   7      118.98      133.63     17.71 o 
   6   5   7       82.95       70.55     19.46 o 
   7   5   7        0.21       20.77     20.12 o 
   8   5   7        3.89       21.81     15.15 o 
  -9   6   7        4.61       -1.94     17.75 o 
  -8   6   7       26.92       87.99     24.47 o 
  -7   6   7      139.95      149.57     20.67 o 
  -6   6   7      213.38      260.51     24.31 o 
  -5   6   7       39.85       20.54      9.87 o 
  -4   6   7      145.65      138.36      9.60 o 
  -3   6   7      279.18      276.44     12.01 o 
  -2   6   7        5.92        4.55      3.05 o 
  -1   6   7        5.53        1.21      3.06 o 
   0   6   7      123.80      152.39     18.35 o 
   1   6   7        0.17        0.44      3.38 o 
   2   6   7     1014.32     1019.45     33.38 o 
   3   6   7       38.23       38.85      9.33 o 
   4   6   7      113.28      106.39     12.97 o 
   5   6   7       53.75       51.97     12.68 o 
   6   6   7       49.99       59.04     18.36 o 
   7   6   7       32.10       47.18     19.90 o 
   8   6   7        6.11       18.40     17.44 o 
  -9   7   7        1.93        3.36     24.69 o 
  -8   7   7       33.59       30.39     27.08 o 
  -7   7   7       20.25       19.58     11.61 o 
  -6   7   7        0.76        4.74      8.74 o 
  -5   7   7     1548.94     1531.00     59.63 o 
  -4   7   7      294.45      283.97     16.02 o 
  -3   7   7        1.91       -0.83      4.29 o 
  -2   7   7      838.41      825.49     19.05 o 
  -1   7   7        1.76        4.71      3.50 o 
   0   7   7      574.48      601.59     18.43 o 
   1   7   7      115.08      119.84      8.84 o 
   2   7   7       11.57        0.67      4.90 o 
   3   7   7       10.75        5.70      6.50 o 
   4   7   7      175.32      178.55     15.05 o 
   5   7   7       16.28       16.90      8.07 o 
   6   7   7       22.26       33.55     12.10 o 
   7   7   7       73.88       56.09     19.96 o 
   8   7   7       56.38       16.43     31.85 o 
  -9   8   7        0.04       22.24     29.90 o 
  -8   8   7       27.70       36.88     14.80 o 
  -7   8   7       29.58       49.58     14.83 o 
  -6   8   7      506.34      542.70     31.80 o 
  -5   8   7      212.86      228.66     20.31 o 
  -4   8   7      660.48      653.49     38.81 o 
  -3   8   7        2.01       -1.42      5.06 o 
  -2   8   7       51.19       51.37      6.35 o 
  -1   8   7       86.06       72.79      8.21 o 
   0   8   7       31.80       35.41      6.12 o 
   1   8   7       15.51       12.67      4.70 o 
   2   8   7       21.09       26.06      7.41 o 
   3   8   7       25.68       11.11     12.50 o 
   4   8   7       28.15       31.99      8.23 o 
   5   8   7       40.31       30.21      8.88 o 
   6   8   7       39.17       51.13     13.59 o 
   7   8   7       15.64       11.79     15.44 o 
   8   8   7        4.24       14.51     17.87 o 
  -9   9   7       13.09       27.43     19.40 o 
  -8   9   7        9.43        0.60     11.82 o 
  -7   9   7        0.66        5.60     11.66 o 
  -6   9   7       10.74       23.35     11.92 o 
  -5   9   7       62.69       46.69     11.93 o 
  -4   9   7      412.95      411.91     20.17 o 
  -3   9   7       66.99       55.62      8.88 o 
  -2   9   7       47.82       46.52      9.16 o 
  -1   9   7        3.70       15.64      5.76 o 
   0   9   7       10.30        4.80      4.30 o 
   1   9   7      126.22      106.62      9.88 o 
   2   9   7       93.88       60.49     10.43 o 
   3   9   7       35.89       36.97      9.58 o 
   4   9   7       12.34        8.80      6.73 o 
   5   9   7       94.10      119.67     14.59 o 
   6   9   7        6.50        5.98      9.54 o 
   7   9   7        0.85       -9.44     13.24 o 
   8   9   7        1.78        6.68     15.55 o 
  -9  10   7        0.53       21.17     20.80 o 
  -8  10   7        0.06       -6.57     12.10 o 
  -7  10   7        0.02        6.97     11.71 o 
  -6  10   7       69.98       74.20     16.42 o 
  -5  10   7      412.86      437.95     34.41 o 
  -4  10   7       45.57       51.45     10.10 o 
  -3  10   7        0.60       -4.48      4.48 o 
  -2  10   7       90.85       82.19      8.62 o 
  -1  10   7        0.25       -0.43      4.75 o 
   0  10   7       27.02       29.36      6.39 o 
   1  10   7      150.24      158.86     11.71 o 
   2  10   7        9.79        5.87      6.23 o 
   3  10   7      210.21      189.94     29.47 o 
   4  10   7       43.02       43.38      9.62 o 
   5  10   7        1.02       -5.74      7.94 o 
   6  10   7        1.37       16.88     10.96 o 
   7  10   7       10.10       20.77     13.80 o 
   8  10   7       60.62       -4.85     23.54 o 
  -9  11   7        5.07       32.88     44.26 o 
  -8  11   7       58.22       41.01     15.97 o 
  -7  11   7        8.91       10.87     12.29 o 
  -6  11   7       14.72       24.08     12.04 o 
  -5  11   7       29.38       26.99      8.84 o 
  -4  11   7      336.75      319.06     28.28 o 
  -3  11   7      332.14      320.55     22.14 o 
  -2  11   7       76.78       78.11      9.36 o 
  -1  11   7        9.42       15.95      8.39 o 
   0  11   7       16.82       17.75      5.81 o 
   1  11   7       20.19        8.53      5.20 o 
   2  11   7        2.43        1.60      9.75 o 
   3  11   7      239.47      255.14     19.48 o 
   4  11   7        0.00        1.08      5.90 o 
   5  11   7       74.51       65.70     14.62 o 
   6  11   7       75.26       89.44     17.83 o 
   7  11   7       42.38       13.50     40.60 o 
  -8  12   7       61.44       40.14     25.18 o 
  -7  12   7      156.09      193.45     25.82 o 
  -6  12   7      269.32      305.55     27.38 o 
  -5  12   7       81.14       70.53     11.98 o 
  -4  12   7        4.24        6.76      6.95 o 
  -3  12   7        0.00       -4.03      5.26 o 
  -2  12   7      142.25      142.05     16.94 o 
  -1  12   7       34.12       25.64      8.78 o 
   0  12   7        6.76        7.21      5.51 o 
   1  12   7       39.00       40.51      8.39 o 
   2  12   7      287.05      303.30     21.45 o 
   3  12   7       26.57       10.91      7.11 o 
   4  12   7       75.26       86.09     13.19 o 
   5  12   7      144.08      137.84     20.04 o 
   6  12   7       35.17       51.08     14.25 o 
   7  12   7        4.32       24.73     14.65 o 
  -8  13   7       74.35       66.13     32.14 o 
  -7  13   7       63.23       26.16     23.11 o 
  -6  13   7        7.10       31.90     16.51 o 
  -5  13   7       14.96       14.06      8.45 o 
  -4  13   7        7.49       -5.50      6.32 o 
  -3  13   7      104.17       96.40     13.26 o 
  -2  13   7      246.91      178.08     23.58 o 
  -1  13   7      114.03      121.47     14.56 o 
   0  13   7      111.38      107.04     12.35 o 
   1  13   7       69.43       60.04      9.49 o 
   2  13   7      315.89      317.98     42.54 o 
   3  13   7        1.61        0.13      6.66 o 
   4  13   7       10.66        8.12      9.76 o 
   5  13   7       29.30       23.35     11.97 o 
   6  13   7       22.52        5.96     12.40 o 
   7  13   7       40.13       29.72     24.95 o 
  -8  14   7        7.94       27.22     27.96 o 
  -7  14   7       39.14       22.32     15.61 o 
  -6  14   7       48.27       37.02     11.63 o 
  -5  14   7        8.77        8.08      8.55 o 
  -4  14   7      249.73      205.15     18.70 o 
  -3  14   7       92.81       86.22     13.21 o 
  -2  14   7       58.04       57.13     18.41 o 
  -1  14   7     1004.10     1047.06     35.02 o 
   0  14   7      332.47      286.51     23.83 o 
   1  14   7      637.00      724.22     30.37 o 
   2  14   7      215.98      178.48     18.12 o 
   3  14   7      191.44      206.92     19.66 o 
   4  14   7      112.51      108.81     18.47 o 
   5  14   7      147.28      156.16     22.67 o 
   6  14   7       35.72       40.63     18.01 o 
   7  14   7        0.59        6.40     17.40 o 
  -8  15   7        0.35       12.00     20.02 o 
  -7  15   7        5.26       36.37     17.55 o 
  -6  15   7        4.58       -5.49      8.22 o 
  -5  15   7       39.58       33.19     11.57 o 
  -4  15   7       13.41       -1.86      6.30 o 
  -3  15   7        2.43        5.85      8.14 o 
  -2  15   7       63.04       49.41     15.57 o 
  -1  15   7      151.55      167.00     16.78 o 
   0  15   7       19.08        3.31      6.61 o 
   1  15   7      114.54      109.99     16.17 o 
   2  15   7       93.59      108.86     20.00 o 
   3  15   7        3.44       -4.93      7.88 o 
   4  15   7      103.87      125.70     19.47 o 
   5  15   7        0.11       -2.99      9.46 o 
   6  15   7        7.94       20.88     13.87 o 
  -7  16   7        4.20        4.59     11.60 o 
  -6  16   7       54.37       50.47     14.01 o 
  -5  16   7       27.08       29.23     10.75 o 
  -4  16   7      490.73      517.92     27.24 o 
  -3  16   7      130.38      119.44     23.71 o 
  -2  16   7      318.05      297.97     29.85 o 
  -1  16   7      612.60      566.29     28.41 o 
   0  16   7       26.29       31.08      8.72 o 
   1  16   7      405.97      411.83     34.67 o 
   2  16   7      220.87      198.10     19.98 o 
   3  16   7       86.37       62.35     17.17 o 
   4  16   7        5.19        1.86     12.85 o 
   5  16   7        4.99       -0.63     10.43 o 
   6  16   7        1.60        5.20     13.48 o 
  -7  17   7        6.92        2.70     12.36 o 
  -6  17   7        0.64       -5.73      8.52 o 
  -5  17   7      150.60      143.30     19.07 o 
  -4  17   7        0.14       14.94     10.17 o 
  -3  17   7      324.32      288.24     23.81 o 
  -2  17   7      227.58      210.29     28.98 o 
  -1  17   7       35.12       24.37     13.31 o 
   0  17   7      366.24      346.19     21.18 o 
   1  17   7      132.82      139.32     18.91 o 
   2  17   7       11.33        7.87      8.74 o 
   3  17   7        4.83        2.08     11.05 o 
   4  17   7        0.80       13.91     10.50 o 
   5  17   7       19.63       26.24     15.06 o 
   6  17   7       20.07       19.36     16.19 o 
  -6  18   7        0.48       -9.72      9.72 o 
  -5  18   7        1.33       -4.08     10.80 o 
  -4  18   7        5.01       -6.01     10.53 o 
  -3  18   7      169.48      163.13     28.16 o 
  -2  18   7       82.94       68.46     19.25 o 
  -1  18   7      117.97      105.79     21.72 o 
   0  18   7       27.78       27.55      9.64 o 
   1  18   7       36.54       37.04     12.09 o 
   2  18   7       33.20       36.26     15.91 o 
   3  18   7        3.64        6.81     13.64 o 
   4  18   7       19.12       11.89     11.63 o 
   5  18   7        9.51       16.43     13.66 o 
  -6  19   7        5.61       12.43     13.94 o 
  -5  19   7        2.90       -4.40     11.38 o 
  -4  19   7       26.53       27.14     13.07 o 
  -3  19   7        0.11       10.88     14.84 o 
  -2  19   7       66.97       62.17     19.40 o 
  -1  19   7        6.13       11.15     12.35 o 
   0  19   7       62.41       59.25     12.57 o 
   1  19   7        1.51       -3.13      9.60 o 
   2  19   7       79.58       62.79     18.70 o 
   3  19   7        3.35       21.04     13.64 o 
   4  19   7        8.32       24.28     14.88 o 
   5  19   7        2.30       -1.53     13.43 o 
  -5  20   7        1.95       12.91     14.04 o 
  -4  20   7        9.94        1.60     11.20 o 
  -3  20   7       11.67       -6.30     13.30 o 
  -2  20   7        4.10       13.70     12.97 o 
  -1  20   7       21.50       34.68     18.37 o 
   0  20   7      102.20      116.74     26.54 o 
   1  20   7       20.11        5.43     14.15 o 
   2  20   7       10.94       11.48     19.72 o 
   3  20   7       42.48       42.76     15.64 o 
   4  20   7       13.55       17.82     15.03 o 
  -5  21   7        0.25      -12.25     12.25 o 
  -4  21   7        1.00        3.73     11.91 o 
  -3  21   7        0.76      -10.07     10.24 o 
  -2  21   7       28.84       32.68     21.15 o 
  -1  21   7       14.47       15.62     15.32 o 
   0  21   7        0.47       -8.60     12.63 o 
   1  21   7        1.78        0.31     13.05 o 
   2  21   7       39.47       64.03     20.55 o 
   3  21   7       10.23       19.25     17.61 o 
   4  21   7       46.56       80.88     34.83 o 
  -4  22   7       15.83       10.13     29.23 o 
  -3  22   7        5.09      -14.46     15.31 o 
  -2  22   7        8.15       28.93     14.93 o 
  -1  22   7        0.06       16.02     18.69 o 
   0  22   7       35.90       16.61     27.20 o 
   1  22   7       31.27       15.54     15.49 o 
   2  22   7        0.50       -7.76     13.28 o 
   3  22   7       17.02       20.03     18.35 o 
  -3  23   7       18.58       14.24     29.42 o 
  -2  23   7        6.63        1.81     14.02 o 
  -1  23   7        0.17      -10.18     17.10 o 
   0  23   7       23.59       20.12     20.60 o 
   1  23   7       10.90        9.07     25.77 o 
   2  23   7       42.06       73.45     24.51 o 
  -2  24   7       14.80        7.64     14.91 o 
  -1  24   7       28.19       16.78     20.12 o 
   0  24   7       19.91       26.88     26.08 o 
   1  24   7        9.33       10.74     25.53 o 
  -9   0   8        0.67       68.07     36.50 o 
  -8   0   8       93.94      123.82     37.06 o 
  -7   0   8      189.31      189.19     42.63 o 
  -6   0   8       91.66       52.80     27.67 o 
  -5   0   8       25.20       23.16      6.56 o 
  -4   0   8     3940.01     4205.30     63.00 o 
  -3   0   8      468.13      446.44     20.20 o 
  -2   0   8     2089.15     2079.59     39.39 o 
  -1   0   8     5456.02     6342.83     78.13 o 
   0   0   8       47.09       39.50      7.62 o 
   1   0   8     6230.16     7020.96    116.44 o 
   2   0   8     1625.39     1615.62     45.58 o 
   3   0   8       15.68       16.40      6.31 o 
   4   0   8        1.76       -9.22     13.20 o 
   5   0   8       38.81       55.83     24.81 o 
   6   0   8      356.00      344.34     46.68 o 
   7   0   8      157.28      209.55     45.81 o 
   8   0   8      126.97       92.09     30.30 o 
  -9   1   8        1.26      -17.21     17.21 o 
  -8   1   8       22.63      -11.94     11.94 o 
  -7   1   8        1.04       -3.17     14.11 o 
  -6   1   8        9.94        2.49     15.06 o 
  -5   1   8        3.01        1.21      3.18 o 
  -4   1   8      134.66      128.11      8.50 o 
  -3   1   8     1435.80     1572.93     23.96 o 
  -2   1   8      310.87      346.42     11.19 o 
  -1   1   8      243.22      291.39     11.85 o 
   0   1   8     3493.93     3822.59     39.44 o 
   1   1   8     1229.12     1219.25     38.46 o 
   2   1   8        0.94        5.82      3.69 o 
   3   1   8        1.10       -0.47      3.55 o 
   4   1   8       19.91       21.57     12.84 o 
   5   1   8        7.28       -3.68     16.30 o 
   6   1   8       32.68       41.80     18.81 o 
   7   1   8      157.18      132.26     47.60 o 
   8   1   8       15.68       25.05     19.72 o 
  -9   2   8       14.30       64.70     26.93 o 
  -8   2   8       56.06       63.58     21.51 o 
  -7   2   8       45.97       30.35     19.17 o 
  -6   2   8       21.03       27.65     15.62 o 
  -5   2   8        1.23        6.68      4.83 o 
  -4   2   8       87.60       66.50      5.81 o 
  -3   2   8       28.47       34.57      4.75 o 
  -2   2   8        0.68        2.14      3.08 o 
  -1   2   8       91.67       91.52      7.82 o 
   0   2   8        0.01        1.30      3.35 o 
   1   2   8        7.81        4.71      4.86 o 
   2   2   8      711.75      747.60     25.44 o 
   3   2   8       59.49       48.54      8.47 o 
   4   2   8      117.11      118.74     14.61 o 
   5   2   8        3.08       -8.71      9.17 o 
   6   2   8       22.66       30.96     17.77 o 
   7   2   8       32.83       25.12     18.30 o 
   8   2   8        9.09      -13.44     13.44 o 
  -9   3   8        0.47      -16.87     24.57 o 
  -8   3   8       42.59       27.11     32.88 o 
  -7   3   8       80.86       67.46     20.41 o 
  -6   3   8        2.50        7.30      8.27 o 
  -5   3   8       52.58       52.54      7.43 o 
  -4   3   8      101.34       95.84      8.86 o 
  -3   3   8      301.80      306.69     10.79 o 
  -2   3   8       18.48       14.80      3.81 o 
  -1   3   8     1683.42     1761.92     25.55 o 
   0   3   8        2.55        1.66      2.83 o 
   1   3   8     1282.74     1307.22     32.09 o 
   2   3   8      100.75       86.39     12.97 o 
   3   3   8      139.71      145.54     14.33 o 
   4   3   8        0.17       -4.06      5.63 o 
   5   3   8        2.74       10.18     11.33 o 
   6   3   8       90.68      113.97     23.36 o 
   7   3   8       34.39       40.20     19.69 o 
   8   3   8       14.27        8.87     15.04 o 
  -9   4   8       42.54       42.26     28.35 o 
  -8   4   8        7.04       -1.06     15.18 o 
  -7   4   8      125.77       94.50     22.70 o 
  -6   4   8      298.76      321.65     22.86 o 
  -5   4   8       49.97       38.28      8.17 o 
  -4   4   8       47.02       37.54      6.42 o 
  -3   4   8      313.64      288.43     14.19 o 
  -2   4   8       61.13       69.98      6.49 o 
  -1   4   8       83.06       72.93      6.64 o 
   0   4   8     2163.03     2338.28     29.61 o 
   1   4   8     1190.12     1253.40     31.14 o 
   2   4   8       84.87      100.84     13.42 o 
   3   4   8       19.07       29.29      7.27 o 
   4   4   8        2.12        4.13      5.74 o 
   5   4   8        6.93       17.01     12.39 o 
   6   4   8      108.15      123.67     26.80 o 
   7   4   8      115.01      146.23     27.99 o 
   8   4   8        3.20       -5.11     13.54 o 
  -9   5   8       10.29       38.54     21.32 o 
  -8   5   8        7.52        6.11     21.99 o 
  -7   5   8        7.31      -12.29     17.69 o 
  -6   5   8      119.04      114.58     17.21 o 
  -5   5   8       20.84       19.94      7.08 o 
  -4   5   8       34.28       39.15      6.66 o 
  -3   5   8      540.45      536.73     21.49 o 
  -2   5   8      122.67      112.30      7.29 o 
  -1   5   8       98.12       87.42      7.50 o 
   0   5   8      548.42      560.04     16.10 o 
   1   5   8       40.97       30.28      8.01 o 
   2   5   8      170.40      155.92     15.26 o 
   3   5   8      294.05      285.65     16.37 o 
   4   5   8      138.77      115.95     13.33 o 
   5   5   8       33.47       32.55     11.36 o 
   6   5   8       33.72       46.44     18.57 o 
   7   5   8        8.08        5.01     19.72 o 
   8   5   8        7.51        8.51     13.55 o 
  -9   6   8       19.66       12.06     23.01 o 
  -8   6   8       12.22       27.41     21.83 o 
  -7   6   8       75.82       62.44     15.90 o 
  -6   6   8       17.14       18.86     10.51 o 
  -5   6   8      758.87      737.27     26.79 o 
  -4   6   8       33.21       30.68      6.01 o 
  -3   6   8       18.38        6.58      4.51 o 
  -2   6   8        1.72        2.45      3.15 o 
  -1   6   8      354.24      352.29     12.08 o 
   0   6   8      276.32      271.21     14.15 o 
   1   6   8       20.19       32.04      8.31 o 
   2   6   8       64.64       50.54     10.10 o 
   3   6   8       81.53       75.72     11.08 o 
   4   6   8      164.20      154.31     14.85 o 
   5   6   8       46.41       46.37     12.32 o 
   6   6   8       79.66       69.15     19.33 o 
   7   6   8        8.97        3.88     15.91 o 
   8   6   8       46.04       18.77     27.67 o 
  -9   7   8       11.81       32.66     19.92 o 
  -8   7   8        1.16       23.16     16.35 o 
  -7   7   8       12.66        9.67     11.10 o 
  -6   7   8      197.16      171.45     29.14 o 
  -5   7   8       40.52       43.53      9.41 o 
  -4   7   8      233.71      241.47     16.43 o 
  -3   7   8      512.94      527.09     20.89 o 
  -2   7   8       58.94       56.38      7.79 o 
  -1   7   8     1119.09     1214.63     33.53 o 
   0   7   8      340.70      363.07     18.26 o 
   1   7   8        3.42        0.21      3.61 o 
   2   7   8      279.73      262.77     18.42 o 
   3   7   8      251.73      277.48     23.90 o 
   4   7   8       18.44       15.44      7.39 o 
   5   7   8       49.35       55.78     11.76 o 
   6   7   8        1.45       -4.51     12.89 o 
   7   7   8       69.82       59.63     35.15 o 
   8   7   8       33.85        5.96     16.63 o 
  -9   8   8       48.54       98.77     28.37 o 
  -8   8   8       26.83        5.10     29.58 o 
  -7   8   8       10.30       11.06     11.14 o 
  -6   8   8      103.50       69.07     22.74 o 
  -5   8   8      237.12      194.70     22.38 o 
  -4   8   8       12.28        7.94      5.73 o 
  -3   8   8      367.55      368.03     33.68 o 
  -2   8   8      195.45      210.13     17.39 o 
  -1   8   8       82.11       71.51      7.78 o 
   0   8   8      187.79      189.48     11.60 o 
   1   8   8      570.76      624.38     29.00 o 
   2   8   8      334.73      323.41     20.45 o 
   3   8   8       89.22       73.77     13.43 o 
   4   8   8       89.64       77.83     12.09 o 
   5   8   8       21.77       20.88      9.11 o 
   6   8   8        7.59        8.61     20.84 o 
   7   8   8        9.97       -0.21     22.82 o 
   8   8   8        5.17       -1.21     25.96 o 
  -9   9   8        3.08        2.83     17.78 o 
  -8   9   8        0.20      -12.14     14.41 o 
  -7   9   8       17.24       16.72     12.25 o 
  -6   9   8        5.70        1.35      7.16 o 
  -5   9   8     1347.22     1301.95     38.20 o 
  -4   9   8      387.65      385.51     30.07 o 
  -3   9   8      569.38      552.04     26.18 o 
  -2   9   8      846.56      876.78     22.64 o 
  -1   9   8       78.07       92.55     10.41 o 
   0   9   8      195.87      171.16     11.46 o 
   1   9   8        8.66        6.37      4.64 o 
   2   9   8       33.12       26.66      8.67 o 
   3   9   8       13.93       11.74      7.62 o 
   4   9   8        1.08       -5.64      5.64 o 
   5   9   8       42.85       30.97      9.75 o 
   6   9   8      131.38      168.13     30.59 o 
   7   9   8        2.49        5.37     14.00 o 
  -9  10   8        0.27        8.33     19.32 o 
  -8  10   8       22.47        5.51     17.52 o 
  -7  10   8      183.43      266.00     30.98 o 
  -6  10   8      109.32      117.26     15.40 o 
  -5  10   8       23.26       28.68      8.73 o 
  -4  10   8     1402.94     1461.13     39.04 o 
  -3  10   8      313.45      301.69     20.44 o 
  -2  10   8       10.78        6.24      4.53 o 
  -1  10   8      335.75      356.19     16.36 o 
   0  10   8       63.90       59.13      8.37 o 
   1  10   8       90.85       89.89      9.84 o 
   2  10   8       93.12       86.14     13.70 o 
   3  10   8       18.81       23.28      8.53 o 
   4  10   8       59.05       84.00     12.57 o 
   5  10   8       13.25       16.48     10.01 o 
   6  10   8        3.51       -4.03      9.62 o 
   7  10   8        0.21        7.18     16.42 o 
  -8  11   8        3.43       32.36     15.42 o 
  -7  11   8        0.02      -20.16     20.16 o 
  -6  11   8        0.94        7.18      7.74 o 
  -5  11   8       84.83       91.25     13.76 o 
  -4  11   8       20.23       18.15      7.85 o 
  -3  11   8      299.81      312.15     21.56 o 
  -2  11   8       84.40       62.90     16.79 o 
  -1  11   8       42.26       34.35      7.97 o 
   0  11   8      802.90      797.62     24.99 o 
   1  11   8      816.86      835.89     33.00 o 
   2  11   8       10.77       14.09      7.78 o 
   3  11   8      317.09      302.94     22.36 o 
   4  11   8       24.89       17.91      8.20 o 
   5  11   8       83.38       78.48     15.42 o 
   6  11   8       33.97       22.27     12.90 o 
   7  11   8        1.86       21.92     17.90 o 
  -8  12   8       39.64       25.93     40.40 o 
  -7  12   8       66.60       71.90     15.30 o 
  -6  12   8        0.40        9.22      8.63 o 
  -5  12   8       40.92       31.40      9.58 o 
  -4  12   8        9.69       13.71      7.68 o 
  -3  12   8       55.08       58.71     12.56 o 
  -2  12   8      573.95      603.44     34.08 o 
  -1  12   8      683.77      717.02     45.87 o 
   0  12   8       17.10       22.23      6.77 o 
   1  12   8      152.04      131.53     16.58 o 
   2  12   8      108.93      110.35     16.06 o 
   3  12   8      466.13      516.06     29.10 o 
   4  12   8      232.74      266.85     20.12 o 
   5  12   8      245.34      258.10     24.14 o 
   6  12   8      290.96      324.82     32.19 o 
   7  12   8        0.00       -8.29     14.54 o 
  -8  13   8        1.27        6.57     11.72 o 
  -7  13   8        2.20       -1.68      9.92 o 
  -6  13   8       20.85       19.83     10.56 o 
  -5  13   8        4.27       19.25      8.39 o 
  -4  13   8        0.03       10.88      7.85 o 
  -3  13   8        7.14       12.13      9.24 o 
  -2  13   8      162.58      182.18     22.04 o 
  -1  13   8       89.49       94.08     13.27 o 
   0  13   8      468.77      490.15     21.62 o 
   1  13   8      233.37      186.03     18.66 o 
   2  13   8     1333.07     1366.88     59.89 o 
   3  13   8      254.87      264.68     22.03 o 
   4  13   8       84.72       65.02     17.97 o 
   5  13   8      485.61      522.46     33.75 o 
   6  13   8       57.92       61.56     16.16 o 
   7  13   8       37.77       25.46     18.46 o 
  -8  14   8        3.34       -2.35     11.43 o 
  -7  14   8        3.63        2.83      8.93 o 
  -6  14   8       47.35       46.88     12.47 o 
  -5  14   8      156.13      172.03     19.43 o 
  -4  14   8        4.18       -9.26      9.26 o 
  -3  14   8      172.03      167.11     21.12 o 
  -2  14   8       36.99       33.80     12.72 o 
  -1  14   8        9.14        9.44      7.52 o 
   0  14   8      105.19      102.00     12.67 o 
   1  14   8      291.25      337.32     23.36 o 
   2  14   8        3.56       -1.49      7.31 o 
   3  14   8       11.84        4.63      8.93 o 
   4  14   8        0.10        2.33      8.85 o 
   5  14   8       13.89        3.42     13.33 o 
   6  14   8        0.74        5.59     13.76 o 
  -7  15   8       32.02       34.68     14.43 o 
  -6  15   8        2.87       -4.36      9.11 o 
  -5  15   8       74.33       67.74     13.83 o 
  -4  15   8      272.59      321.47     21.69 o 
  -3  15   8        3.56       -3.24     11.25 o 
  -2  15   8      450.69      365.40     39.36 o 
  -1  15   8      211.72      212.09     17.82 o 
   0  15   8        0.35       -0.09      6.20 o 
   1  15   8      129.41      125.23     17.95 o 
   2  15   8       85.63       71.88     14.47 o 
   3  15   8        0.50       -7.23      7.29 o 
   4  15   8      134.89      122.80     19.80 o 
   5  15   8       29.10       39.37     14.32 o 
   6  15   8       74.31       74.52     17.70 o 
  -7  16   8       28.84       36.03     14.70 o 
  -6  16   8        2.35        0.71      9.60 o 
  -5  16   8       39.04       35.18     11.75 o 
  -4  16   8       10.04        0.92     10.22 o 
  -3  16   8      281.45      317.46     46.64 o 
  -2  16   8       49.83       43.51     16.07 o 
  -1  16   8       60.71       68.35     17.26 o 
   0  16   8        5.54       12.04      7.48 o 
   1  16   8       38.45       52.29     13.04 o 
   2  16   8       23.68        5.07      9.34 o 
   3  16   8        1.11        6.11     11.50 o 
   4  16   8        2.37       -6.30      9.27 o 
   5  16   8       71.79       75.74     18.70 o 
   6  16   8       20.37       -1.76     11.79 o 
  -7  17   8       12.20      -11.13     11.13 o 
  -6  17   8        8.83       -0.37      9.51 o 
  -5  17   8       20.28       20.69     10.78 o 
  -4  17   8       98.41       87.97     18.80 o 
  -3  17   8       17.07       10.56     14.30 o 
  -2  17   8       12.46       13.29     11.94 o 
  -1  17   8       11.52       29.34     14.16 o 
   0  17   8      242.69      259.92     23.18 o 
   1  17   8        0.35       -4.26      7.93 o 
   2  17   8       23.25       34.42     12.50 o 
   3  17   8        5.15       -4.06     10.95 o 
   4  17   8        1.44        5.17     11.24 o 
   5  17   8       38.97       36.47     15.59 o 
  -6  18   8      104.58      104.35     34.77 o 
  -5  18   8       37.34       38.17     16.59 o 
  -4  18   8        3.73       16.67     12.79 o 
  -3  18   8      106.02      114.21     23.94 o 
  -2  18   8      103.40      115.60     36.86 o 
  -1  18   8      123.03      140.50     25.30 o 
   0  18   8      179.54      181.33     22.39 o 
   1  18   8        4.30        7.19      8.75 o 
   2  18   8        2.45        0.28      9.34 o 
   3  18   8       39.38       34.65     15.90 o 
   4  18   8        3.98        6.65     15.58 o 
   5  18   8        9.87       16.34     13.58 o 
  -6  19   8        0.15      -11.30     12.59 o 
  -5  19   8        0.41       -8.74     10.42 o 
  -4  19   8       26.05       27.79     19.57 o 
  -3  19   8       26.67       18.25     17.74 o 
  -2  19   8        3.69       14.44     16.06 o 
  -1  19   8      121.86      126.31     32.53 o 
   0  19   8       35.18       23.60     15.21 o 
   1  19   8       12.55        9.48     10.11 o 
   2  19   8        0.00       -8.80     11.44 o 
   3  19   8       16.53       11.69     12.63 o 
   4  19   8        0.81       25.18     14.33 o 
   5  19   8        2.90       11.61     16.12 o 
  -5  20   8       72.33       97.80     23.85 o 
  -4  20   8       48.49       66.87     34.83 o 
  -3  20   8        2.23        5.30     14.20 o 
  -2  20   8        0.03      -13.84     13.84 o 
  -1  20   8       82.71       76.74     30.22 o 
   0  20   8        7.81        6.98     14.40 o 
   1  20   8        0.37       -2.66     10.91 o 
   2  20   8       15.85       -3.86     12.44 o 
   3  20   8       15.86       -7.33     13.63 o 
   4  20   8       31.79       53.84     18.52 o 
  -5  21   8       42.22       66.99     24.67 o 
  -4  21   8       12.60       23.34     16.29 o 
  -3  21   8       38.96       32.27     31.01 o 
  -2  21   8       31.10        3.33     11.77 o 
  -1  21   8        1.42       -5.96     18.93 o 
   0  21   8       17.35        9.30     15.48 o 
   1  21   8        5.75       11.69     19.80 o 
   2  21   8       17.78       24.69     15.20 o 
   3  21   8        4.85       11.79     16.58 o 
  -4  22   8        5.33       -0.80     18.94 o 
  -3  22   8        4.74        7.32     14.46 o 
  -2  22   8       33.83        8.07     43.62 o 
  -1  22   8       16.22       15.19     18.29 o 
   0  22   8        9.67       19.05     13.20 o 
   1  22   8       35.73       -9.94     13.84 o 
   2  22   8        1.24      -12.03     15.07 o 
  -3  23   8       15.89       11.68     16.64 o 
  -2  23   8       35.71      -13.20     13.20 o 
  -1  23   8        0.64       -0.30     14.31 o 
   0  23   8       94.74       39.33     63.98 o 
   1  23   8        6.28        7.55     23.54 o 
  -9   1   9        0.44       -2.03     19.86 o 
  -8   1   9       22.37       12.94     16.92 o 
  -7   1   9       82.08       45.58     19.72 o 
  -6   1   9      298.82      287.14     23.07 o 
  -5   1   9      557.58      555.34     21.41 o 
  -4   1   9        5.66        7.36      3.78 o 
  -3   1   9      480.13      468.34     15.61 o 
  -2   1   9     1800.38     1939.72     28.37 o 
  -1   1   9      561.04      602.60     15.50 o 
   0   1   9      109.67      116.17      7.71 o 
   1   1   9      143.93      129.19     17.34 o 
   2   1   9      301.35      271.46     16.55 o 
   3   1   9        1.04        2.75      4.78 o 
   4   1   9        5.03       -8.41      8.59 o 
   5   1   9      233.70      281.99     66.13 o 
   6   1   9      147.55      142.80     27.47 o 
   7   1   9      176.60      162.40     40.48 o 
   8   1   9       22.47        8.17     18.59 o 
  -9   2   9       15.68       29.03     28.27 o 
  -8   2   9        0.98        9.72     17.36 o 
  -7   2   9       93.12       99.90     23.40 o 
  -6   2   9      420.26      411.27     34.64 o 
  -5   2   9      155.49      147.65     10.78 o 
  -4   2   9       10.01        9.63      4.04 o 
  -3   2   9      323.40      320.00     11.45 o 
  -2   2   9       72.54       65.26      8.34 o 
  -1   2   9      866.42      895.64     18.83 o 
   0   2   9     1110.82     1127.70     22.79 o 
   1   2   9     1430.36     1422.22     39.19 o 
   2   2   9        0.62        6.90      5.48 o 
   3   2   9        8.56        5.79      5.21 o 
   4   2   9       87.77       74.77     14.38 o 
   5   2   9       20.74       12.22     12.68 o 
   6   2   9       10.52       13.47     14.40 o 
   7   2   9       72.65       92.36     42.67 o 
   8   2   9       55.39       28.98     20.28 o 
  -9   3   9        4.89       -6.17     17.38 o 
  -8   3   9       12.88       -1.32     13.84 o 
  -7   3   9        0.05        9.23     15.03 o 
  -6   3   9        0.85       -0.79      5.89 o 
  -5   3   9       47.19       44.62      7.27 o 
  -4   3   9       86.00       89.34     10.51 o 
  -3   3   9       26.02       29.20      4.82 o 
  -2   3   9       13.26       21.54      4.30 o 
  -1   3   9        1.85       -0.30      3.29 o 
   0   3   9     1891.75     1911.35     31.48 o 
   1   3   9       27.84       29.45      7.29 o 
   2   3   9      565.06      569.27     34.02 o 
   3   3   9      328.22      299.76     16.14 o 
   4   3   9      415.00      459.70     32.08 o 
   5   3   9       94.83      109.45     28.11 o 
   6   3   9       39.01       25.38     16.27 o 
   7   3   9       15.55        6.00     15.58 o 
   8   3   9       29.64       -8.92     42.35 o 
  -9   4   9       12.26       30.98     22.68 o 
  -8   4   9        0.57        0.90     19.64 o 
  -7   4   9      130.50      140.12     57.66 o 
  -6   4   9       21.69       13.43      7.24 o 
  -5   4   9        0.23        1.39      5.35 o 
  -4   4   9       16.06       14.55      5.84 o 
  -3   4   9        6.96        2.46      4.03 o 
  -2   4   9       20.31       15.46      4.27 o 
  -1   4   9       47.43       42.37      5.73 o 
   0   4   9     1798.68     1928.04     27.51 o 
   1   4   9     1013.09     1014.44     29.46 o 
   2   4   9      520.81      496.87     25.83 o 
   3   4   9      442.00      442.98     19.92 o 
   4   4   9      301.24      332.90     19.18 o 
   5   4   9       33.59       22.45     14.31 o 
   6   4   9      214.14      261.50     33.28 o 
   7   4   9        0.99       14.36     15.66 o 
   8   4   9        3.69       24.19     24.14 o 
  -9   5   9       23.43       24.89     21.39 o 
  -8   5   9        0.67       -7.85     12.43 o 
  -7   5   9       67.67       69.76     21.31 o 
  -6   5   9        1.27        6.74      6.75 o 
  -5   5   9      155.10      175.54     15.18 o 
  -4   5   9       72.93       80.99     10.18 o 
  -3   5   9      147.74      126.59     11.42 o 
  -2   5   9      215.28      168.50     10.84 o 
  -1   5   9      209.07      202.88      9.74 o 
   0   5   9      192.54      171.90      9.42 o 
   1   5   9      937.34      984.59     33.11 o 
   2   5   9      170.47      186.49     18.59 o 
   3   5   9      156.06      146.08     13.87 o 
   4   5   9       17.67       17.26      8.37 o 
   5   5   9      225.55      189.81     28.73 o 
   6   5   9       12.96       14.71     14.96 o 
   7   5   9       45.10       19.81     17.67 o 
   8   5   9       19.38        0.24     17.60 o 
  -9   6   9        0.50      -16.99     16.99 o 
  -8   6   9        0.91       -3.10     14.53 o 
  -7   6   9       15.67       24.69      9.35 o 
  -6   6   9      195.90      190.01     16.27 o 
  -5   6   9       40.02       39.34      9.03 o 
  -4   6   9       60.43       55.67      9.18 o 
  -3   6   9       54.39       51.62      8.63 o 
  -2   6   9       69.87       75.58      7.14 o 
  -1   6   9     1314.69     1375.87     25.00 o 
   0   6   9      519.32      550.50     18.25 o 
   1   6   9       64.54       56.53     10.75 o 
   2   6   9      233.22      242.23     18.93 o 
   3   6   9        7.84       -4.91      5.14 o 
   4   6   9       43.99       45.89     10.04 o 
   5   6   9      142.50      144.41     20.12 o 
   6   6   9       17.14        8.15     14.63 o 
   7   6   9       34.67       13.77     18.41 o 
   8   6   9        7.72      -18.47     25.61 o 
  -9   7   9        3.30      -13.89     24.18 o 
  -8   7   9       14.17       13.27     20.92 o 
  -7   7   9       49.26       46.45     11.94 o 
  -6   7   9       66.45       77.83     12.56 o 
  -5   7   9      111.60       97.50     17.26 o 
  -4   7   9      209.27      217.07     19.73 o 
  -3   7   9      331.37      313.95     16.34 o 
  -2   7   9      790.08      812.08     18.57 o 
  -1   7   9      139.52      148.39     10.38 o 
   0   7   9      300.67      285.03     14.21 o 
   1   7   9       74.91       58.78     11.13 o 
   2   7   9       63.94       65.74     12.47 o 
   3   7   9      117.08      109.20     16.24 o 
   4   7   9       21.40       11.26      7.42 o 
   5   7   9       20.69        7.28      8.84 o 
   6   7   9        1.55        8.26     14.98 o 
   7   7   9        1.45       -8.02     10.71 o 
  -9   8   9       49.46       37.42     22.26 o 
  -8   8   9       12.28       -8.04     15.03 o 
  -7   8   9        7.66        8.33      8.63 o 
  -6   8   9      167.73      165.80     22.61 o 
  -5   8   9      467.85      452.99     23.42 o 
  -4   8   9      136.07      145.45     14.99 o 
  -3   8   9        2.05       -2.93      5.53 o 
  -2   8   9       87.48       77.41      8.28 o 
  -1   8   9      211.94      189.23     10.98 o 
   0   8   9       17.67        3.93      4.50 o 
   1   8   9      105.21       74.14     12.08 o 
   2   8   9      127.70      116.13     15.95 o 
   3   8   9        0.04       -6.17      6.17 o 
   4   8   9       24.77       22.47      9.73 o 
   5   8   9        8.76       18.07      8.60 o 
   6   8   9        7.41       -4.49     16.58 o 
   7   8   9        1.76       11.28     15.91 o 
  -9   9   9        1.56       -8.69     17.40 o 
  -8   9   9        0.31       -4.69     16.26 o 
  -7   9   9       77.53       80.63     14.82 o 
  -6   9   9       44.17       39.18     10.79 o 
  -5   9   9        0.33       -6.24      6.24 o 
  -4   9   9       62.81       64.06     11.63 o 
  -3   9   9       88.29      106.06     15.15 o 
  -2   9   9        8.10        7.42      4.55 o 
  -1   9   9      272.05      281.41     14.83 o 
   0   9   9       31.95       21.48      6.38 o 
   1   9   9       94.42      116.18     21.48 o 
   2   9   9        2.39        2.42      7.51 o 
   3   9   9      456.31      503.24     29.40 o 
   4   9   9       30.69       28.25      9.18 o 
   5   9   9       29.23       32.44     10.28 o 
   6   9   9        1.10        3.03     11.58 o 
   7   9   9        3.18        5.06     16.44 o 
  -8  10   9        1.57       11.37     10.54 o 
  -7  10   9      165.11      176.81     20.97 o 
  -6  10   9        0.27        5.35      7.59 o 
  -5  10   9      158.86      149.93     17.10 o 
  -4  10   9      247.37      246.14     18.02 o 
  -3  10   9       56.72       57.75     11.78 o 
  -2  10   9       50.19       59.73     11.22 o 
  -1  10   9      161.72      164.88     17.73 o 
   0  10   9      236.81      210.44     13.62 o 
   1  10   9       11.44        8.32      7.34 o 
   2  10   9        0.89        4.76      6.55 o 
   3  10   9      176.14      178.10     20.15 o 
   4  10   9      131.22      142.70     16.86 o 
   5  10   9       11.87       20.48     10.41 o 
   6  10   9        0.15        0.96     13.68 o 
   7  10   9        3.18        5.43     18.61 o 
  -8  11   9       53.06       47.08     21.03 o 
  -7  11   9       42.47       11.87     11.50 o 
  -6  11   9       44.47       28.01     10.32 o 
  -5  11   9      387.93      412.83     26.10 o 
  -4  11   9        1.38        1.44      6.93 o 
  -3  11   9        0.05        0.88      7.22 o 
  -2  11   9       54.81       58.76     12.00 o 
  -1  11   9       61.81       53.71      9.49 o 
   0  11   9      243.40      244.86     15.02 o 
   1  11   9      199.42      163.40     19.89 o 
   2  11   9       60.67       53.23     14.01 o 
   3  11   9       15.52       20.80     10.10 o 
   4  11   9      424.03      439.70     29.84 o 
   5  11   9        4.20        3.48     10.11 o 
   6  11   9       61.80       73.46     21.98 o 
   7  11   9        7.75       22.68     23.22 o 
  -8  12   9        2.98        1.48     10.60 o 
  -7  12   9       67.25       66.26     15.18 o 
  -6  12   9      147.33      142.47     18.08 o 
  -5  12   9      214.56      270.39     21.08 o 
  -4  12   9        0.18       -4.35      8.36 o 
  -3  12   9      138.04      135.32     18.15 o 
  -2  12   9       75.18       72.00     12.61 o 
  -1  12   9      309.58      280.76     16.45 o 
   0  12   9       51.70       52.25      9.06 o 
   1  12   9      192.93      202.42     20.46 o 
   2  12   9      244.81      223.36     24.60 o 
   3  12   9       39.79       51.72     13.11 o 
   4  12   9       82.87       82.27     14.18 o 
   5  12   9       29.94       34.66     13.20 o 
   6  12   9       38.72       10.15     14.31 o 
   7  12   9       13.60        6.79     18.37 o 
  -8  13   9        0.64        1.58     11.40 o 
  -7  13   9        5.39       -4.84     10.41 o 
  -6  13   9       10.86        1.40      8.70 o 
  -5  13   9        1.64       10.37      8.57 o 
  -4  13   9        6.27        8.04      7.84 o 
  -3  13   9        1.90        2.56      7.65 o 
  -2  13   9      103.18      104.60     19.32 o 
  -1  13   9      694.35      692.82     40.34 o 
   0  13   9      205.32      222.21     19.64 o 
   1  13   9     1069.71     1073.01     43.59 o 
   2  13   9      695.04      690.33     33.69 o 
   3  13   9       25.87       42.59     11.51 o 
   4  13   9      215.46      239.77     25.06 o 
   5  13   9       62.95       42.21     14.19 o 
   6  13   9       26.54       44.09     18.16 o 
  -8  14   9       64.40       86.65     28.71 o 
  -7  14   9       27.68       26.14     17.18 o 
  -6  14   9        6.78        7.11     10.42 o 
  -5  14   9        1.82       11.66      9.99 o 
  -4  14   9       39.15       14.73     15.59 o 
  -3  14   9      470.33      459.15     28.81 o 
  -2  14   9      103.63       86.55     17.93 o 
  -1  14   9      149.92      160.21     19.41 o 
   0  14   9      204.96      160.48     19.63 o 
   1  14   9       31.48        7.96     11.56 o 
   2  14   9      231.88      245.53     22.81 o 
   3  14   9      119.85      100.21     17.36 o 
   4  14   9        9.82       -1.96     12.76 o 
   5  14   9        2.70        7.79     11.02 o 
   6  14   9       67.95       86.75     18.91 o 
  -7  15   9       20.38       27.62     13.01 o 
  -6  15   9        1.61        7.15     10.88 o 
  -5  15   9       48.08       34.89     11.93 o 
  -4  15   9       29.91       21.34     13.45 o 
  -3  15   9      168.62      161.41     31.73 o 
  -2  15   9       86.03       58.51     17.34 o 
  -1  15   9      336.63      323.20     23.58 o 
   0  15   9       61.88       62.31     13.84 o 
   1  15   9       48.71       60.80     13.84 o 
   2  15   9       77.78      115.25     18.25 o 
   3  15   9      149.18      165.19     21.82 o 
   4  15   9        6.04        8.25     11.02 o 
   5  15   9      135.56      199.89     26.34 o 
   6  15   9       17.60       45.29     15.94 o 
  -7  16   9        3.16        8.45     11.64 o 
  -6  16   9        2.29       16.10     12.23 o 
  -5  16   9        3.21       -6.96      8.78 o 
  -4  16   9      107.55      119.19     20.22 o 
  -3  16   9        0.10       -2.24     12.65 o 
  -2  16   9      257.48      211.30     28.85 o 
  -1  16   9       12.09       10.18      9.66 o 
   0  16   9      239.45      258.07     22.33 o 
   1  16   9       16.14       18.55     10.18 o 
   2  16   9       17.17       24.30     11.00 o 
   3  16   9        0.09       -9.10      9.99 o 
   4  16   9        9.84        1.20     11.45 o 
   5  16   9       25.21       25.89     14.65 o 
  -6  17   9       74.42       47.81     24.93 o 
  -5  17   9        2.20        7.88     12.65 o 
  -4  17   9       25.04       22.44     17.25 o 
  -3  17   9       20.32       13.60     16.03 o 
  -2  17   9        1.08        0.97     12.04 o 
  -1  17   9        0.24       -4.21      8.51 o 
   0  17   9       86.40       73.77     15.56 o 
   1  17   9       10.34       16.67     10.24 o 
   2  17   9        1.97       -0.29      9.33 o 
   3  17   9        1.21       -1.29     12.15 o 
   4  17   9        0.01       12.78     12.36 o 
   5  17   9        0.03       -5.77     13.04 o 
  -6  18   9       28.05       13.63     13.39 o 
  -5  18   9      270.52      318.12     31.13 o 
  -4  18   9       37.87       55.22     20.06 o 
  -3  18   9        1.01        8.46     14.07 o 
  -2  18   9       26.26       13.96     14.16 o 
  -1  18   9       34.47       46.56     17.24 o 
   0  18   9      132.31      110.39     23.26 o 
   1  18   9        1.82        0.20      8.92 o 
   2  18   9        1.43        1.13     10.34 o 
   3  18   9        0.41        0.99     11.53 o 
   4  18   9       18.37       15.40     14.86 o 
   5  18   9       12.30       12.61     13.21 o 
  -6  19   9       17.87       21.86     16.31 o 
  -5  19   9        0.18      -13.05     13.05 o 
  -4  19   9       40.10       65.20     23.29 o 
  -3  19   9       43.83       27.46     18.97 o 
  -2  19   9        4.30        3.09     11.96 o 
  -1  19   9      129.53      135.49     26.92 o 
   0  19   9       17.04       29.50     16.02 o 
   1  19   9       29.77       11.04     11.55 o 
   2  19   9        2.28       17.67     18.29 o 
   3  19   9       17.64        9.01     14.83 o 
   4  19   9        4.67       14.51     13.69 o 
  -5  20   9        2.36       -8.91     15.76 o 
  -4  20   9        0.09      -14.81     14.81 o 
  -3  20   9       48.23       49.28     39.33 o 
  -2  20   9       15.89       12.92     20.76 o 
  -1  20   9       31.33       28.92     17.54 o 
   0  20   9       93.19       67.86     20.40 o 
   1  20   9        3.34      -10.24     12.60 o 
   2  20   9        0.02       16.35     12.99 o 
   3  20   9       16.00       26.01     17.90 o 
   4  20   9       14.70       25.27     17.55 o 
  -4  21   9       22.74       27.97     17.46 o 
  -3  21   9        3.78       -6.49     20.72 o 
  -1  21   9        1.03        4.27     11.22 o 
   0  21   9       22.30       24.65     11.91 o 
   1  21   9        4.34      -13.04     13.04 o 
   2  21   9        0.85      -13.18     13.18 o 
   3  21   9       22.55       13.11     17.58 o 
  -3  22   9        8.84        3.70     14.21 o 
  -2  22   9        1.24       14.00     16.38 o 
  -1  22   9       19.47       12.28     22.78 o 
   0  22   9        1.59       -1.81     13.09 o 
   1  22   9       22.94       -0.80     15.75 o 
   2  22   9        0.36      -11.28     16.50 o 
  -2  23   9        0.00       -2.70     20.52 o 
  -1  23   9        2.97        6.80     15.80 o 
   0  23   9       36.36       24.18     29.27 o 
  -9   0  10      170.38      233.72     57.66 o 
  -8   0  10        0.43      -12.72     17.42 o 
  -7   0  10        6.35        1.43     18.37 o 
  -6   0  10        4.93       10.07     23.14 o 
  -5   0  10        3.42        8.92      9.60 o 
  -4   0  10      808.05      882.20     28.18 o 
  -3   0  10      158.58      168.18     13.12 o 
  -2   0  10      751.42      733.33     25.34 o 
  -1   0  10      944.88     1024.67     29.99 o 
   0   0  10       33.49       27.20      6.66 o 
   1   0  10       43.00       33.18     11.70 o 
   2   0  10        0.23       -5.94      7.84 o 
   3   0  10      213.80      209.44     28.67 o 
   4   0  10      320.07      361.20     45.25 o 
   5   0  10      130.05      167.32     39.52 o 
   6   0  10        9.99       -3.26     18.21 o 
   7   0  10       61.25      -14.24     16.46 o 
   8   0  10       20.16       -2.78     19.40 o 
  -9   1  10       13.35        5.82     25.89 o 
  -8   1  10       34.09       36.68     21.83 o 
  -7   1  10       20.41       15.10     14.76 o 
  -6   1  10       63.47       41.37     13.08 o 
  -5   1  10      115.50      113.76     13.82 o 
  -4   1  10      319.36      333.22     16.03 o 
  -3   1  10      527.98      522.86     15.09 o 
  -2   1  10       53.83       63.03      6.92 o 
  -1   1  10        0.43       -0.23      3.95 o 
   0   1  10      315.87      307.78     11.37 o 
   1   1  10      145.81      136.96     13.91 o 
   2   1  10      264.13      257.67     17.16 o 
   3   1  10       39.19       30.06      9.44 o 
   4   1  10       18.77       23.89     14.00 o 
   5   1  10      183.03      182.39     28.65 o 
   6   1  10       54.66       59.45     20.13 o 
   8   1  10        8.03       11.56     17.26 o 
  -9   2  10        2.80        0.26     19.43 o 
  -8   2  10       49.89       71.83     23.00 o 
  -7   2  10      260.12      239.10     34.36 o 
  -6   2  10        0.66       -4.17     15.57 o 
  -5   2  10      302.11      308.97     15.49 o 
  -4   2  10      128.57      106.53     10.30 o 
  -3   2  10      606.35      622.78     16.79 o 
  -2   2  10       45.97       40.78      5.71 o 
  -1   2  10      159.47      164.25      9.28 o 
   0   2  10     1285.93     1313.95     23.13 o 
   1   2  10      106.42       82.49     12.43 o 
   2   2  10      290.59      293.48     18.09 o 
   3   2  10        3.54       -7.10      8.12 o 
   4   2  10      114.94      104.98     16.59 o 
   5   2  10       11.45       31.18     17.73 o 
   6   2  10      436.46      420.98     44.77 o 
   7   2  10       63.63        7.62     14.73 o 
   8   2  10       72.09       52.73     50.58 o 
  -9   3  10        1.18       -2.19     19.03 o 
  -8   3  10       72.12       65.89     21.31 o 
  -7   3  10       40.48       32.06     17.02 o 
  -6   3  10      218.84      229.48     32.50 o 
  -5   3  10      230.39      218.87     15.43 o 
  -4   3  10       14.99       21.52      5.83 o 
  -3   3  10        2.67        5.26      5.30 o 
  -2   3  10       12.49       11.32      3.93 o 
  -1   3  10       28.20       30.02      5.16 o 
   0   3  10      966.53      944.99     21.90 o 
   1   3  10      299.64      305.85     17.73 o 
   2   3  10       35.53       23.69      7.62 o 
   3   3  10      250.03      274.24     21.86 o 
   4   3  10       13.34        6.38      8.86 o 
   5   3  10       81.84       71.76     21.38 o 
   6   3  10       34.55       51.88     20.64 o 
   7   3  10        2.46        4.00     12.40 o 
   8   3  10        0.18       -0.20     18.55 o 
  -9   4  10        0.78      -14.20     14.20 o 
  -8   4  10       28.04       35.04     19.75 o 
  -7   4  10       23.45       54.20     19.58 o 
  -6   4  10       18.14       22.98      7.96 o 
  -5   4  10      114.41      137.11     16.42 o 
  -4   4  10       23.79       29.03      6.69 o 
  -3   4  10     1363.94     1377.08     23.71 o 
  -2   4  10      491.13      481.18     23.33 o 
  -1   4  10        1.47        1.10      3.23 o 
   0   4  10      231.88      237.02     11.15 o 
   1   4  10      772.50      748.58     27.16 o 
   2   4  10      442.40      404.37     24.31 o 
   3   4  10       11.27       13.16      6.70 o 
   4   4  10      716.93      746.15     35.49 o 
   5   4  10       20.98       23.65     13.48 o 
   6   4  10      144.18      116.99     26.93 o 
   7   4  10       42.59        1.88     12.69 o 
  -9   5  10       21.18       26.16     20.41 o 
  -8   5  10        1.45       -0.83     16.74 o 
  -7   5  10        6.45        6.77     14.18 o 
  -6   5  10        2.70       15.18      7.89 o 
  -5   5  10      393.84      433.49     25.71 o 
  -4   5  10      264.92      260.01     16.19 o 
  -3   5  10       51.01       43.99      7.27 o 
  -2   5  10        0.52        1.91      3.46 o 
  -1   5  10        1.00       -0.81      3.31 o 
   0   5  10        6.09        4.46      4.00 o 
   1   5  10        5.47        4.12      6.79 o 
   2   5  10      130.89      130.11     17.21 o 
   3   5  10      131.59      105.86     13.10 o 
   4   5  10       34.10       52.50     13.19 o 
   5   5  10       36.16       34.12     15.59 o 
   6   5  10        0.09      -10.92     13.72 o 
   7   5  10       25.48       -1.15     20.44 o 
  -9   6  10       26.34       10.35     16.09 o 
  -8   6  10       78.06       47.55     67.68 o 
  -7   6  10       47.52       57.93     19.92 o 
  -6   6  10      332.45      385.44     21.71 o 
  -5   6  10      117.89      100.86     16.07 o 
  -4   6  10      185.79      175.89     14.77 o 
  -3   6  10       40.92       43.06      7.58 o 
  -2   6  10      453.59      449.83     14.52 o 
  -1   6  10      759.55      738.16     18.79 o 
   0   6  10        6.01       -0.66      3.92 o 
   1   6  10      189.33      178.54     16.36 o 
   2   6  10        5.62       11.85      7.88 o 
   3   6  10      225.87      215.05     20.73 o 
   4   6  10       90.01      101.12     17.37 o 
   5   6  10        3.60       -2.02      9.16 o 
   6   6  10       15.24       20.49     16.54 o 
   7   6  10       15.67        0.65     13.89 o 
  -9   7  10       19.47        6.46     17.57 o 
  -8   7  10       13.62       -0.33     14.57 o 
  -7   7  10        4.41        3.79     14.03 o 
  -6   7  10        0.03       10.10      8.36 o 
  -5   7  10        0.77       -2.21      5.62 o 
  -4   7  10        0.48        1.53      7.19 o 
  -3   7  10      119.62      113.16     11.39 o 
  -2   7  10        0.87        0.34      3.73 o 
  -1   7  10      419.85      400.29     15.73 o 
   0   7  10      289.91      303.91     14.81 o 
   1   7  10      701.10      735.76     39.66 o 
   2   7  10      128.78      113.36     16.99 o 
   3   7  10      147.53      161.17     21.62 o 
   4   7  10       70.01       79.28     13.49 o 
   5   7  10        9.82       19.60     11.17 o 
   6   7  10       55.82       66.06     28.87 o 
   7   7  10       33.78       20.16     25.37 o 
  -9   8  10        0.11       21.13     18.02 o 
  -8   8  10        1.54        3.12     12.09 o 
  -7   8  10       22.74        9.28     15.21 o 
  -6   8  10       39.00       38.66     11.12 o 
  -5   8  10      377.41      410.65     22.30 o 
  -4   8  10      300.12      286.71     22.22 o 
  -3   8  10      119.25      126.27     16.58 o 
  -2   8  10        1.27        4.10      4.27 o 
  -1   8  10       78.87       65.97      8.55 o 
   0   8  10       10.71       16.63      7.48 o 
   1   8  10       99.36       98.65     15.70 o 
   2   8  10      340.37      366.58     24.41 o 
   3   8  10        0.19        9.78      8.27 o 
   4   8  10       16.68       10.34      8.78 o 
   5   8  10       34.02       27.37     12.08 o 
   6   8  10       17.97       20.81     16.56 o 
   7   8  10        1.70       11.21     17.09 o 
  -8   9  10       10.12       -0.34     14.34 o 
  -7   9  10        5.43        3.46     10.89 o 
  -6   9  10      362.81      351.18     22.95 o 
  -5   9  10      198.09      240.43     19.05 o 
  -4   9  10      211.89      225.39     21.77 o 
  -3   9  10       86.80       95.98     14.83 o 
  -2   9  10      150.05      161.88     15.00 o 
  -1   9  10      203.03      198.20     13.59 o 
   0   9  10      320.53      295.82     20.51 o 
   1   9  10       37.37       28.36      9.41 o 
   2   9  10      155.67      151.58     19.16 o 
   3   9  10       22.68       17.77     10.39 o 
   4   9  10       48.01       50.88     11.43 o 
   5   9  10      101.18      125.38     20.00 o 
   6   9  10        4.80        2.28     13.55 o 
   7   9  10        6.24      -13.64     26.44 o 
  -8  10  10       87.97       30.38     56.38 o 
  -7  10  10       17.67       -0.76      9.62 o 
  -6  10  10       22.06       13.26      8.90 o 
  -5  10  10      419.24      446.79     30.21 o 
  -4  10  10       98.38       86.71     18.76 o 
  -3  10  10        2.16       -3.31      7.12 o 
  -2  10  10      613.44      618.19     25.96 o 
  -1  10  10      364.19      331.03     16.98 o 
   0  10  10      479.47      421.80     36.46 o 
   1  10  10       99.09       86.20     14.48 o 
   2  10  10      153.18      129.63     18.21 o 
   3  10  10        1.54       -1.59      8.76 o 
   4  10  10       35.30       32.24     10.04 o 
   5  10  10       27.29       40.52     13.92 o 
   6  10  10        0.11        0.17     14.46 o 
   7  10  10        0.05       -9.00     17.90 o 
  -8  11  10        1.32       -8.24     16.14 o 
  -7  11  10       54.49       37.91     12.50 o 
  -6  11  10        4.63       17.84     10.38 o 
  -5  11  10       28.07       42.58     10.93 o 
  -4  11  10       24.94       14.88     10.15 o 
  -3  11  10      125.70      129.00     17.57 o 
  -2  11  10       23.85       14.47      8.91 o 
  -1  11  10       17.86        8.79      6.07 o 
   0  11  10      736.66      785.45     33.02 o 
   1  11  10      358.71      343.90     24.05 o 
   2  11  10      635.44      632.86     32.03 o 
   3  11  10      322.45      306.54     25.16 o 
   4  11  10       53.34       77.17     13.59 o 
   5  11  10      148.84      174.14     30.53 o 
   6  11  10        1.28       39.18     18.09 o 
  -8  12  10        3.84        2.81     12.05 o 
  -7  12  10       14.43       14.57     11.17 o 
  -6  12  10        8.15       12.26      9.55 o 
  -5  12  10      206.77      207.91     21.25 o 
  -4  12  10      197.98      205.05     42.01 o 
  -3  12  10      119.32      143.99     19.52 o 
  -2  12  10       49.57       44.45     12.19 o 
  -1  12  10        1.38        7.52      6.09 o 
   0  12  10      216.24      218.97     21.96 o 
   1  12  10      561.91      530.92     29.11 o 
   2  12  10      251.78      285.29     24.70 o 
   3  12  10      321.73      318.73     25.81 o 
   4  12  10        2.09        6.61      8.23 o 
   5  12  10       18.03       24.18     13.42 o 
   6  12  10       35.90       16.32     15.62 o 
  -8  13  10        2.33       -8.33     12.07 o 
  -7  13  10      169.01      201.34     26.84 o 
  -6  13  10        7.26      -11.94     11.94 o 
  -5  13  10        0.52       -6.75      8.26 o 
  -4  13  10        0.02       -2.51      9.38 o 
  -3  13  10        0.44       -0.36      7.89 o 
  -2  13  10       22.30       22.06     10.19 o 
  -1  13  10        0.04       -3.65      7.04 o 
   0  13  10       43.77       40.20     11.06 o 
   1  13  10      331.07      362.21     25.39 o 
   2  13  10      278.86      256.16     22.60 o 
   3  13  10        0.61        6.05      9.38 o 
   4  13  10        0.82        5.05      9.88 o 
   5  13  10       16.43       49.02     15.06 o 
   6  13  10        7.93      -20.75     20.88 o 
  -7  14  10        0.15       -2.78     12.82 o 
  -6  14  10       37.52       27.80     12.43 o 
  -5  14  10       14.13       19.28     16.04 o 
  -4  14  10       16.61       25.69     12.81 o 
  -3  14  10      245.84      249.09     26.19 o 
  -2  14  10       98.21      154.38     48.87 o 
  -1  14  10       40.31       33.74     19.40 o 
   0  14  10       20.40       25.34     10.75 o 
   1  14  10       76.65       70.79     14.60 o 
   2  14  10      117.94      140.48     19.60 o 
   3  14  10       55.38       70.03     15.29 o 
   4  14  10        0.45       -3.97      9.97 o 
   5  14  10      210.71      281.26     29.64 o 
   6  14  10       18.59       16.77     19.14 o 
  -7  15  10       15.05       18.76     13.34 o 
  -6  15  10       20.34       26.93     12.44 o 
  -5  15  10        1.19       -5.17     13.03 o 
  -4  15  10       58.85       43.71     14.42 o 
  -3  15  10       47.41       35.73     16.77 o 
  -2  15  10       65.56       57.18     16.95 o 
  -1  15  10       18.19        2.90     12.27 o 
   0  15  10       54.31       59.92     14.19 o 
   1  15  10       72.82       61.30     17.48 o 
   2  15  10        0.05        1.24      9.43 o 
   3  15  10        0.63       -4.75      9.14 o 
   4  15  10       57.47       70.65     16.52 o 
   5  15  10       23.68       58.02     15.35 o 
  -7  16  10       21.19       22.06     14.59 o 
  -6  16  10        5.36       -1.62     11.56 o 
  -5  16  10      107.27      135.86     23.18 o 
  -4  16  10        0.96        4.86     11.69 o 
  -3  16  10        0.85       -5.93     12.17 o 
  -2  16  10       28.13       17.20     13.15 o 
  -1  16  10      209.34      201.33     31.09 o 
   0  16  10        0.00       -5.91     10.51 o 
   1  16  10       14.88       -0.13      8.55 o 
   2  16  10      133.76      146.78     21.15 o 
   3  16  10       22.53       31.12     16.45 o 
   4  16  10        0.01        0.21     12.28 o 
   5  16  10        0.46        4.02     14.25 o 
  -6  17  10       20.07       39.59     15.39 o 
  -5  17  10       78.63       94.62     20.78 o 
  -4  17  10       19.49       11.60     16.05 o 
  -3  17  10       60.44       48.97     18.37 o 
  -2  17  10        1.30       20.17     13.75 o 
  -1  17  10       23.96       37.47     16.38 o 
   0  17  10        6.03       12.32     12.41 o 
   1  17  10       23.47       35.34     12.10 o 
   2  17  10        0.00        1.25      9.76 o 
   3  17  10        9.40        7.71     13.87 o 
   4  17  10        0.02       -3.26     11.87 o 
   5  17  10        0.15       -5.11     13.64 o 
  -6  18  10       50.87       49.04     19.45 o 
  -5  18  10        0.33        2.44     18.04 o 
  -4  18  10        7.23      -13.75     13.75 o 
  -3  18  10       20.07       28.20     16.96 o 
  -2  18  10        2.73       21.15     21.15 o 
  -1  18  10       28.01       45.01     18.27 o 
   0  18  10       43.99       59.74     20.07 o 
   1  18  10       33.73       53.13     14.89 o 
   2  18  10        2.01        4.22     10.62 o 
   3  18  10        0.00       -7.10     23.34 o 
   4  18  10       45.68       96.18     21.71 o 
  -5  19  10        4.27        5.35     18.45 o 
  -4  19  10       11.10       13.78     33.92 o 
  -3  19  10        8.98       -2.95     16.14 o 
  -2  19  10       11.77        8.19     22.51 o 
  -1  19  10        1.60       -2.64     12.59 o 
   0  19  10      116.95      122.27     70.38 o 
   1  19  10        9.51        5.87     13.92 o 
   2  19  10        0.00      -10.78     11.92 o 
   3  19  10       17.35       36.00     30.42 o 
   4  19  10        7.99        4.04     15.82 o 
  -5  20  10        4.84       -0.92     20.90 o 
  -4  20  10        0.12       -2.86     18.47 o 
  -3  20  10        0.11        3.53     16.97 o 
  -2  20  10        0.96       -9.40      9.40 o 
  -1  20  10      127.35       23.97     70.58 o 
   0  20  10       57.27       27.97     58.89 o 
   1  20  10       19.97        6.73     28.07 o 
   2  20  10       40.94       11.27     13.73 o 
   3  20  10        0.50       10.86     19.76 o 
  -4  21  10        4.24       -0.66     22.59 o 
  -3  21  10        1.48       -6.04     25.37 o 
  -2  21  10        4.01        2.70     14.43 o 
  -1  21  10        8.63       -4.06     12.70 o 
   0  21  10        8.98       -4.12     24.77 o 
   1  21  10        4.16        6.67     16.19 o 
   2  21  10        2.08      -14.47     17.73 o 
  -3  22  10        2.82        8.59     25.29 o 
  -2  22  10        2.33        3.43     15.51 o 
  -1  22  10       40.73        1.56     31.49 o 
   0  22  10       25.82        8.66     17.46 o 
   1  22  10       47.87        5.49     20.68 o 
  -9   1  11        4.12       11.92     19.11 o 
  -8   1  11        0.33       -9.94     15.57 o 
  -7   1  11       72.66       89.01     24.24 o 
  -6   1  11        2.35        0.96     10.40 o 
  -5   1  11       20.70       10.02      8.10 o 
  -4   1  11       58.17       52.52      9.64 o 
  -3   1  11      321.86      295.65     12.68 o 
  -2   1  11       78.36       63.33      7.39 o 
  -1   1  11     1104.22     1099.17     32.85 o 
   0   1  11     1477.20     1583.71     26.87 o 
   1   1  11      463.73      459.96     22.09 o 
   2   1  11     1286.05     1254.43     55.77 o 
   3   1  11       10.58       15.28      8.32 o 
   4   1  11      288.45      279.79     42.35 o 
   5   1  11       28.05       43.76     18.47 o 
   6   1  11       34.47       52.30     22.39 o 
   7   1  11        0.20       -3.81     13.83 o 
  -9   2  11        2.78       13.46     18.92 o 
  -8   2  11       13.35      -13.44     13.44 o 
  -7   2  11       16.54       14.91     17.01 o 
  -6   2  11      110.81      102.58     17.23 o 
  -5   2  11       61.96       52.31     10.84 o 
  -4   2  11        6.22       -0.02      5.37 o 
  -3   2  11      420.22      415.61     14.60 o 
  -2   2  11        0.00       11.42      4.44 o 
  -1   2  11       12.35       10.24      4.37 o 
   0   2  11       36.79       35.49      6.14 o 
   1   2  11      539.88      557.86     25.38 o 
   2   2  11       96.24       79.75     12.90 o 
   3   2  11      385.50      393.64     26.63 o 
   4   2  11       21.24       12.19     10.39 o 
   5   2  11      106.60       95.62     35.03 o 
   6   2  11      176.35      214.35     61.99 o 
  -9   3  11       24.59       30.69     21.27 o 
  -8   3  11        4.96        0.06     15.14 o 
  -7   3  11      302.53      279.66     34.84 o 
  -6   3  11      111.49      111.89     18.81 o 
  -5   3  11       40.71       39.63      7.96 o 
  -4   3  11        0.95       -4.74      4.74 o 
  -3   3  11      477.25      466.42     15.05 o 
  -2   3  11       18.50       23.20      5.58 o 
  -1   3  11      150.34      152.73      9.73 o 
   0   3  11      533.03      543.56     15.57 o 
   1   3  11      654.66      655.77     26.45 o 
   2   3  11       39.53       26.30      9.34 o 
   3   3  11        2.63       -0.62      8.63 o 
   4   3  11      776.56      792.29     37.94 o 
   5   3  11      193.89      224.86     32.64 o 
   6   3  11      188.66      141.16     28.51 o 
  -9   4  11        0.12        8.30     16.72 o 
  -8   4  11       59.56       46.73     38.57 o 
  -7   4  11        6.15        2.65     13.59 o 
  -6   4  11       25.15       20.51     16.87 o 
  -5   4  11       30.31       25.47      8.34 o 
  -4   4  11       44.31       45.93      8.32 o 
  -3   4  11        2.52        2.83      4.57 o 
  -2   4  11      112.14      115.85      9.28 o 
  -1   4  11       42.46       46.45      6.56 o 
   0   4  11       40.77       42.28      6.56 o 
   1   4  11      231.58      208.91     15.94 o 
   2   4  11      420.81      455.19     27.75 o 
   3   4  11       42.80       40.38     12.53 o 
   4   4  11       24.69       19.27     10.34 o 
   5   4  11        4.51        8.20     10.96 o 
   6   4  11      244.46      331.46     50.90 o 
   7   4  11       27.11       -7.90     13.35 o 
  -9   5  11       30.49      -14.73     14.73 o 
  -8   5  11       25.45       19.45     28.39 o 
  -7   5  11       11.79        8.89     14.05 o 
  -6   5  11       34.10       38.86     16.70 o 
  -5   5  11        0.41       -4.33      6.83 o 
  -4   5  11       30.41       29.71      7.30 o 
  -3   5  11       60.13       60.00      8.83 o 
  -2   5  11       15.19       13.13      4.62 o 
  -1   5  11       24.18       27.15      5.62 o 
   0   5  11        2.10        5.49      5.68 o 
   1   5  11       92.45       75.72     13.95 o 
   2   5  11      353.99      350.03     24.22 o 
   3   5  11       83.55       93.93     16.36 o 
   4   5  11        0.07       -4.67      8.35 o 
   5   5  11       26.39       12.53     13.84 o 
   6   5  11        9.02       -9.30     15.71 o 
   7   5  11        9.25        9.39     16.01 o 
  -9   6  11        3.30        1.41     17.61 o 
  -8   6  11        6.05       -9.93     14.75 o 
  -7   6  11        0.33      -10.57     24.45 o 
  -6   6  11       19.04        9.18      9.85 o 
  -5   6  11      464.43      467.93     27.77 o 
  -4   6  11      212.45      196.82     14.07 o 
  -3   6  11       48.63       53.64      8.52 o 
  -2   6  11       27.84       30.68      5.89 o 
  -1   6  11      152.14      174.21     10.43 o 
   0   6  11      722.99      740.93     26.63 o 
   1   6  11       27.02       21.96      9.03 o 
   2   6  11      377.72      380.38     25.10 o 
   3   6  11       68.31       66.57     14.50 o 
   4   6  11       52.14       31.40     11.91 o 
   5   6  11       57.94       65.53     16.33 o 
   6   6  11       42.45       40.18     18.53 o 
   7   6  11        0.05        5.37     15.50 o 
  -9   7  11        0.52       -2.03     17.16 o 
  -8   7  11        0.98        2.15     21.75 o 
  -7   7  11      110.36      108.33     41.55 o 
  -6   7  11      282.06      308.69     26.15 o 
  -5   7  11       92.49       88.19     16.51 o 
  -4   7  11     1069.96      978.05     48.44 o 
  -3   7  11       10.29       13.32      6.08 o 
  -2   7  11      483.47      438.35     15.40 o 
  -1   7  11      311.97      317.84     13.55 o 
   0   7  11        8.58       21.02      8.53 o 
   1   7  11      123.43      129.56     17.24 o 
   2   7  11        5.81        5.70      7.33 o 
   3   7  11      287.35      257.38     23.50 o 
   4   7  11       14.01       18.18     10.65 o 
   5   7  11       16.17       11.86     11.51 o 
   6   7  11        0.10       19.08     19.52 o 
   7   7  11       52.61       25.62     25.65 o 
  -8   8  11       23.21        9.54     14.52 o 
  -7   8  11        0.85        1.28     15.13 o 
  -6   8  11        2.53       -0.64      9.76 o 
  -5   8  11      594.58      628.72     41.11 o 
  -4   8  11       55.81       55.50     12.69 o 
  -3   8  11       99.14       93.86     11.18 o 
  -2   8  11       15.70       27.02      7.56 o 
  -1   8  11      513.48      510.30     24.59 o 
   0   8  11       39.39       31.80     10.48 o 
   1   8  11      109.94       88.62     14.73 o 
   2   8  11       64.99       49.51     12.71 o 
   3   8  11       37.98       30.62     11.95 o 
   4   8  11       15.28       16.58     10.88 o 
   5   8  11       10.19        2.95     10.62 o 
   6   8  11       20.44       21.70     15.88 o 
   7   8  11        8.60       12.81     20.50 o 
  -8   9  11        0.42      -14.23     14.93 o 
  -7   9  11        2.85        5.49      9.54 o 
  -6   9  11       40.29       47.97     14.78 o 
  -5   9  11      166.57      187.84     23.26 o 
  -4   9  11        3.04       19.64      9.65 o 
  -3   9  11       14.53       16.30      7.44 o 
  -2   9  11     2139.73     2266.67     50.10 o 
  -1   9  11      476.00      470.22     37.41 o 
   0   9  11     1371.88     1431.35     44.46 o 
   1   9  11      612.25      604.13     30.60 o 
   2   9  11      325.65      295.37     23.10 o 
   3   9  11      282.94      216.14     23.26 o 
   4   9  11       37.75       52.73     15.00 o 
   5   9  11       14.30       20.15     11.97 o 
   6   9  11        6.05        4.74     19.25 o 
   7   9  11        1.77       11.62     19.99 o 
  -8  10  11        2.19      -10.79     16.34 o 
  -7  10  11        0.14       -1.26      9.41 o 
  -6  10  11       20.06        5.42     11.32 o 
  -5  10  11       65.44       57.64     15.37 o 
  -4  10  11        0.50       -7.24      7.24 o 
  -3  10  11      141.96      140.89     16.57 o 
  -2  10  11      176.83      176.47     16.75 o 
  -1  10  11      781.61      801.35     27.00 o 
   0  10  11       25.00       41.18     16.95 o 
   1  10  11      700.94      689.94     32.91 o 
   2  10  11        3.20       -2.62      8.01 o 
   3  10  11      417.00      448.25     53.77 o 
   4  10  11      127.05      165.74     22.98 o 
   5  10  11       53.96       78.43     17.89 o 
   6  10  11        0.26        6.79     13.21 o 
  -8  11  11        1.07       -3.78     18.37 o 
  -7  11  11        0.00       -0.65      9.92 o 
  -6  11  11        0.08       -9.86      9.86 o 
  -5  11  11      169.72      206.18     35.85 o 
  -4  11  11       54.48       57.91     15.06 o 
  -3  11  11       28.56       20.22     10.12 o 
  -2  11  11        2.40       -3.86      6.21 o 
  -1  11  11        0.17       17.09     11.32 o 
   0  11  11        0.12       -1.60      7.61 o 
   1  11  11      881.56      893.77     38.17 o 
   2  11  11        0.13        3.44      8.51 o 
   3  11  11      236.08      232.14     24.66 o 
   4  11  11        0.23       -7.30      8.27 o 
   5  11  11       62.24       68.52     21.04 o 
   6  11  11       25.73       53.05     22.13 o 
  -8  12  11        0.70       12.09     17.93 o 
  -7  12  11        1.40        4.60     10.57 o 
  -6  12  11        8.80       -6.83     11.31 o 
  -5  12  11        0.69       -3.20      9.75 o 
  -4  12  11       20.72        6.80      9.95 o 
  -3  12  11      215.02      228.89     23.38 o 
  -2  12  11       22.94       22.75     10.24 o 
  -1  12  11      236.81      266.01     79.45 o 
   0  12  11        2.25        0.68      9.06 o 
   1  12  11      695.03      747.01     47.62 o 
   2  12  11      250.68      244.95     21.95 o 
   3  12  11      453.48      525.85     33.49 o 
   4  12  11      181.52      197.71     23.76 o 
   5  12  11       17.36       39.42     23.26 o 
   6  12  11       98.18      108.12     28.96 o 
  -7  13  11        2.66        4.89     10.92 o 
  -6  13  11        0.36       -8.09     11.94 o 
  -5  13  11        0.10       -8.18     10.49 o 
  -4  13  11        1.08       -9.27      9.27 o 
  -3  13  11       13.92       24.80     11.60 o 
  -2  13  11       67.38       40.87     15.86 o 
  -1  13  11        2.67        7.21     12.45 o 
   0  13  11       95.23       80.60     15.00 o 
   1  13  11       37.68       35.51     11.68 o 
   2  13  11      213.47      223.73     23.48 o 
   3  13  11        5.53        2.31      9.86 o 
   4  13  11        0.28        2.81      9.15 o 
   5  13  11        1.24       -5.72     13.46 o 
   6  13  11        2.97        2.60     17.84 o 
  -7  14  11      125.15      130.66     44.00 o 
  -6  14  11        1.07        6.14     13.48 o 
  -5  14  11       28.12       28.91     14.16 o 
  -4  14  11        3.20       -8.79      8.79 o 
  -3  14  11        0.82       -0.34      9.78 o 
  -2  14  11       99.57      106.61     17.60 o 
  -1  14  11       11.58       -9.31     10.54 o 
   0  14  11        3.35       -6.12      8.50 o 
   1  14  11        4.26        3.07      8.07 o 
   2  14  11      208.12      216.35     24.13 o 
   3  14  11       42.11       43.14     14.19 o 
   4  14  11       25.88       31.75     12.76 o 
   5  14  11        1.94        5.73     14.73 o 
  -7  15  11        4.35       12.55     12.60 o 
  -6  15  11        2.36      -12.03     12.03 o 
  -5  15  11        0.14       -6.28     11.06 o 
  -4  15  11       44.53       60.87     16.26 o 
  -3  15  11       98.80      117.24     23.77 o 
  -2  15  11        0.00        1.17     12.15 o 
  -1  15  11        5.08       -1.80     11.47 o 
   0  15  11       25.98       28.68     15.01 o 
   1  15  11       44.40       55.99     13.77 o 
   2  15  11       33.10       51.42     13.64 o 
   3  15  11       18.40       33.44     12.42 o 
   4  15  11        0.03       -7.90     10.78 o 
   5  15  11      132.43      189.92     35.20 o 
  -6  16  11        2.19      -12.88     12.88 o 
  -5  16  11        3.20        9.08     13.85 o 
  -4  16  11       79.41       72.51     18.02 o 
  -3  16  11       12.37        4.72     13.28 o 
  -2  16  11        0.40       -0.19     13.96 o 
  -1  16  11        0.36        5.52     13.02 o 
   0  16  11        1.45        9.18     12.58 o 
   1  16  11        1.80       -4.55      8.93 o 
   2  16  11       11.67        4.97     10.24 o 
   3  16  11        5.50      -10.10     23.02 o 
   4  16  11        6.32       -3.41     12.07 o 
   5  16  11        3.17       -5.87     30.34 o 
  -6  17  11        0.00       22.53     15.93 o 
  -5  17  11        9.39       19.46     14.82 o 
  -4  17  11       36.13        9.74     15.04 o 
  -3  17  11      142.94      172.89     29.81 o 
  -2  17  11       30.12        4.15     14.72 o 
  -1  17  11        0.04        6.57     13.72 o 
   0  17  11        0.85       11.53     14.87 o 
   1  17  11        0.90       -4.45     11.60 o 
   2  17  11       28.13       27.66     18.55 o 
   3  17  11        7.78       -9.92     10.97 o 
   4  17  11        4.32        4.86     14.11 o 
  -5  18  11        7.62        5.51     16.93 o 
  -4  18  11        9.75       28.27     19.44 o 
  -3  18  11        1.92      -12.54     12.54 o 
  -2  18  11        1.56       -6.56     11.52 o 
  -1  18  11        1.15       11.16     14.77 o 
   0  18  11       37.25       17.35     14.37 o 
   1  18  11        4.42       -4.49     14.94 o 
   2  18  11       14.27       -5.57      9.68 o 
   3  18  11        0.66       -3.12     13.45 o 
   4  18  11       79.93      141.87     25.90 o 
  -5  19  11       59.17       50.78     30.46 o 
  -4  19  11        1.19       -7.20     14.40 o 
  -3  19  11        6.73       41.11     27.12 o 
  -2  19  11        9.26       -8.16     20.84 o 
  -1  19  11      127.30       18.08     67.28 o 
   0  19  11       67.74        7.49     64.10 o 
   1  19  11        8.05       -2.95     10.63 o 
   2  19  11        5.86       10.46     13.12 o 
   3  19  11        5.40       11.28     17.31 o 
  -4  20  11        1.20       13.24     15.27 o 
  -3  20  11       18.94       71.89     35.87 o 
  -2  20  11        1.93      -10.86     10.98 o 
  -1  20  11        0.13       -3.70     12.42 o 
   0  20  11      127.98       55.03     77.97 o 
   1  20  11       56.45       23.09     27.04 o 
   2  20  11        9.06       -7.63     18.29 o 
  -3  21  11       11.36       15.27     28.95 o 
  -2  21  11        0.35      -12.81     13.08 o 
  -1  21  11        1.63        9.81     15.20 o 
   0  21  11       34.53       18.02     24.06 o 
   1  21  11        0.03       -5.61     15.57 o 
  -2  22  11        6.43        4.25     16.63 o 
  -1  22  11        0.04        2.18     17.49 o 
   0  22  11        0.20      -10.48     15.36 o 
  -9   0  12        1.48        3.34     22.43 o 
  -8   0  12        0.07       -4.37     20.68 o 
  -7   0  12        9.38        4.45     20.99 o 
  -6   0  12       26.65       31.43     14.30 o 
  -5   0  12        0.92        2.13     12.09 o 
  -4   0  12       17.64       19.58     11.65 o 
  -3   0  12      971.35      990.42     33.32 o 
  -2   0  12      254.68      229.10     17.02 o 
  -1   0  12      284.71      273.33     19.64 o 
   0   0  12        0.88        3.15      5.44 o 
   1   0  12        5.79        0.23      7.91 o 
   2   0  12       62.74       60.67     16.18 o 
   3   0  12       34.63       39.62     20.76 o 
   4   0  12      184.27      154.52     36.34 o 
   5   0  12       38.23       39.84     25.61 o 
   6   0  12       60.20       -2.62     22.98 o 
   7   0  12       62.79       -4.21     20.76 o 
  -9   1  12       33.73       22.10     16.92 o 
  -8   1  12        5.93       17.71     17.39 o 
  -7   1  12       47.64       72.57     21.59 o 
  -6   1  12       24.59       28.75     12.36 o 
  -5   1  12       14.29       21.56      9.35 o 
  -4   1  12       88.86       87.31     10.35 o 
  -3   1  12      165.53      162.73     10.94 o 
  -2   1  12      397.70      420.95     15.55 o 
  -1   1  12       11.93       13.75      4.59 o 
   0   1  12      884.55      838.38     20.07 o 
   1   1  12        0.00       -0.49      7.01 o 
   2   1  12      114.95       85.15     13.06 o 
   3   1  12       43.39       51.45     11.10 o 
   4   1  12      177.09      194.38     28.65 o 
   5   1  12       73.65       67.47     21.23 o 
   7   1  12       48.29       10.57     16.08 o 
  -9   2  12       29.12       17.66     24.73 o 
  -8   2  12       51.90        8.30     14.11 o 
  -7   2  12       14.52       20.80     16.68 o 
  -6   2  12        0.09       -0.95      9.62 o 
  -5   2  12        2.68        2.53      7.58 o 
  -4   2  12       28.53       18.20      6.97 o 
  -3   2  12       69.99       69.69      8.51 o 
  -2   2  12       78.15       79.29      8.43 o 
  -1   2  12      236.34      230.44     14.79 o 
   0   2  12       48.83       52.05      8.09 o 
   1   2  12      121.74      144.08     15.62 o 
   2   2  12       38.90       28.12      9.21 o 
   3   2  12       76.66       70.13     14.65 o 
   4   2  12      578.05      594.01     34.23 o 
   5   2  12       23.60       12.49     12.86 o 
   7   2  12       56.53       11.89     15.84 o 
  -9   3  12       17.50       -8.04     17.52 o 
  -8   3  12       17.68        4.94     13.38 o 
  -7   3  12        5.64       -2.34     11.71 o 
  -6   3  12       61.25       58.83     14.35 o 
  -5   3  12       55.57       45.89     16.59 o 
  -4   3  12        5.26        0.45      5.91 o 
  -3   3  12       25.54       13.59      6.35 o 
  -2   3  12      639.42      660.25     18.80 o 
  -1   3  12      291.88      283.16     15.92 o 
   0   3  12       33.92       35.54      9.38 o 
   1   3  12      627.31      566.27     26.53 o 
   2   3  12        3.91       19.36      8.42 o 
   3   3  12      976.83      980.47     41.41 o 
   4   3  12       62.05       47.90     16.32 o 
   5   3  12       91.68      114.30     25.33 o 
   7   3  12       15.38        6.84     15.36 o 
  -9   4  12        5.21       17.20     17.69 o 
  -8   4  12       69.15       -0.73     25.45 o 
  -7   4  12       22.32       17.70     13.58 o 
  -6   4  12       66.40       66.21     15.94 o 
  -5   4  12       49.46       61.79     11.87 o 
  -4   4  12       22.39       17.90      7.18 o 
  -3   4  12      109.55      110.65     11.76 o 
  -2   4  12      101.66      106.33      9.50 o 
  -1   4  12      149.52      159.80     10.53 o 
   0   4  12       54.91       40.42      9.86 o 
   1   4  12     1104.27     1150.36     37.04 o 
   2   4  12       34.26       10.71     10.33 o 
   3   4  12       47.90       61.78     14.74 o 
   4   4  12      249.10      267.17     25.28 o 
   5   4  12       73.00       65.95     20.74 o 
   7   4  12       13.98       -0.50     14.37 o 
  -9   5  12       75.97       21.97     33.24 o 
  -8   5  12        4.35       -5.99     12.45 o 
  -7   5  12       93.07       62.05     31.41 o 
  -6   5  12      364.00      349.15     39.69 o 
  -5   5  12      687.10      689.51     36.29 o 
  -4   5  12      667.59      704.27     24.26 o 
  -3   5  12       12.36       13.93      6.03 o 
  -2   5  12      119.49      133.11     10.44 o 
  -1   5  12       87.90       93.89      8.63 o 
   0   5  12      300.83      310.79     19.33 o 
   1   5  12     2452.21     2418.96     53.89 o 
   2   5  12      285.00      256.07     22.76 o 
   3   5  12     1173.61     1229.76     47.37 o 
   4   5  12        0.62        3.95      8.37 o 
   5   5  12      571.78      631.75     63.94 o 
   6   5  12      140.25       26.37     57.54 o 
   7   5  12        3.22      -12.89     15.75 o 
  -8   6  12       63.82       29.30     54.32 o 
  -7   6  12        0.03       -1.21     16.16 o 
  -6   6  12      343.71      313.88     33.77 o 
  -5   6  12       14.98       14.22      8.58 o 
  -4   6  12       72.69       74.09     12.65 o 
  -3   6  12      112.63      141.46     12.79 o 
  -2   6  12        0.26        7.39      5.45 o 
  -1   6  12      110.39      112.58     10.00 o 
   0   6  12        5.66       -5.46      6.09 o 
   1   6  12       98.31       87.81     19.90 o 
   2   6  12      634.84      657.15     33.73 o 
   3   6  12      146.93      163.85     21.98 o 
   4   6  12      481.14      513.19     32.82 o 
   5   6  12      112.96      123.20     21.90 o 
   6   6  12       16.69       17.01     12.38 o 
   7   6  12        9.23       -2.74     17.20 o 
  -8   7  12       40.08        7.14     24.37 o 
  -7   7  12        5.27       -5.01     15.10 o 
  -6   7  12        8.50       -0.58     10.16 o 
  -5   7  12        0.34        3.15      7.35 o 
  -4   7  12     1693.28     1776.12     46.38 o 
  -3   7  12       28.64       30.77      7.99 o 
  -2   7  12     2213.07     2277.30     49.82 o 
  -1   7  12      467.22      470.80     19.20 o 
   0   7  12     1811.59     1762.97     49.57 o 
   1   7  12      747.60      690.44     33.79 o 
   2   7  12        1.36        3.14      9.89 o 
   3   7  12      114.52      121.18     18.62 o 
   4   7  12        3.92       -1.30      9.37 o 
   5   7  12       15.86       23.34     14.25 o 
   6   7  12       18.45       -5.97     12.12 o 
  -8   8  12       54.92       17.44     35.07 o 
  -7   8  12        0.07       -2.58     14.51 o 
  -6   8  12      204.88      195.50     24.75 o 
  -5   8  12        0.76       -3.73      8.76 o 
  -4   8  12     1013.76     1037.19     36.55 o 
  -3   8  12     1144.82     1121.47     36.46 o 
  -2   8  12        4.54        0.90      6.46 o 
  -1   8  12     2206.98     2225.60     47.01 o 
   0   8  12      527.60      495.22     27.30 o 
   1   8  12      653.94      639.63     34.12 o 
   2   8  12      647.55      666.47     34.46 o 
   3   8  12        7.06       20.20     11.61 o 
   4   8  12       95.58       86.97     17.91 o 
   5   8  12       55.60       75.98     18.31 o 
   6   8  12        9.60       -0.29     14.35 o 
  -8   9  12        5.29       18.20     26.48 o 
  -7   9  12        1.77      -13.19     13.19 o 
  -6   9  12      113.99      132.49     29.92 o 
  -5   9  12      231.26      221.55     23.87 o 
  -4   9  12      178.31      187.86     19.02 o 
  -3   9  12      104.07      107.57     14.73 o 
  -2   9  12       38.62       23.95      8.55 o 
  -1   9  12      580.84      556.70     27.92 o 
   0   9  12        9.00       11.53      9.27 o 
   1   9  12       50.89       48.22     12.11 o 
   2   9  12       14.53       11.76      9.73 o 
   3   9  12       78.83      100.66     17.88 o 
   4   9  12       16.22       29.80     13.55 o 
   5   9  12       20.10       17.52     13.44 o 
   6   9  12        6.08        2.49     14.12 o 
  -8  10  12        2.46      -13.50     14.77 o 
  -7  10  12        9.28       10.44     15.77 o 
  -6  10  12        3.50       -2.22     12.30 o 
  -5  10  12      312.40      358.66     28.51 o 
  -4  10  12        0.32       -6.45      7.43 o 
  -3  10  12      865.22      898.85     34.32 o 
  -2  10  12       24.74       10.65      7.57 o 
  -1  10  12     1046.22     1129.56     55.23 o 
   0  10  12      177.28      184.02     19.72 o 
   1  10  12      535.91      548.70     30.09 o 
   2  10  12      192.50      202.63     22.63 o 
   3  10  12        0.06        2.95      9.96 o 
   4  10  12        3.95       11.63     11.84 o 
   5  10  12       14.69       11.17     16.28 o 
   6  10  12        1.32       11.93     16.12 o 
  -8  11  12        5.31        5.79     24.53 o 
  -7  11  12       22.39       19.67     17.71 o 
  -6  11  12       28.65       30.68     15.55 o 
  -5  11  12       46.16       43.79     15.28 o 
  -4  11  12      106.30       74.94     14.03 o 
  -3  11  12        3.98       -7.32      7.32 o 
  -2  11  12       22.46       10.44      8.44 o 
  -1  11  12       57.42       41.71     16.10 o 
   0  11  12      293.64      271.72     21.85 o 
   1  11  12       20.00       30.52     10.37 o 
   2  11  12       23.98       13.65     10.27 o 
   3  11  12        9.02       -1.93     10.30 o 
   4  11  12       15.84        7.33     11.94 o 
   5  11  12       32.59       20.55     57.66 o 
   6  11  12        3.13       -6.18     15.88 o 
  -7  12  12        4.47       -1.72     11.43 o 
  -6  12  12       19.02        5.66     12.18 o 
  -5  12  12       10.16        9.34     11.76 o 
  -4  12  12        0.83       -3.66      9.77 o 
  -3  12  12        3.98        8.34      8.26 o 
  -2  12  12        0.71        1.58     13.16 o 
  -1  12  12        6.22       12.65     13.14 o 
   0  12  12       18.85       12.57      9.20 o 
   1  12  12       64.72       57.65     14.18 o 
   2  12  12      303.54      310.45     25.65 o 
   3  12  12       84.07       82.20     17.25 o 
   4  12  12       41.67       63.24     16.92 o 
   5  12  12       52.57       28.82     25.41 o 
  -7  13  12       29.25       39.21     26.52 o 
  -6  13  12       30.79       26.67     16.70 o 
  -5  13  12        0.58        1.80     12.63 o 
  -4  13  12       54.21       88.38     18.61 o 
  -3  13  12        7.38        5.56      9.21 o 
  -2  13  12       73.89      102.24     23.04 o 
  -1  13  12        0.25       -7.36     10.88 o 
   0  13  12       47.51       51.32     13.14 o 
   1  13  12      403.19      441.87     28.82 o 
   2  13  12      174.28      175.80     23.15 o 
   3  13  12       12.42       11.24     11.98 o 
   4  13  12       49.78       53.43     20.40 o 
   5  13  12       54.60       30.81     21.63 o 
  -7  14  12       45.33       38.27     18.49 o 
  -6  14  12        5.19        4.96     12.58 o 
  -5  14  12       37.11       34.57     15.23 o 
  -4  14  12        2.24      -10.74     10.74 o 
  -3  14  12        0.26       -3.86      8.54 o 
  -2  14  12        9.05       24.53     14.31 o 
  -1  14  12        9.11       10.12     13.13 o 
   0  14  12        9.65      -10.12     17.10 o 
   1  14  12       14.72       14.71      9.66 o 
   2  14  12        0.02        7.67     10.21 o 
   3  14  12       17.92       14.53     12.03 o 
   4  14  12       97.52       54.04     42.82 o 
   5  14  12        2.14        3.54     15.49 o 
  -6  15  12        0.33       -6.56     12.31 o 
  -5  15  12       35.57        9.08     18.63 o 
  -4  15  12        0.04       -7.86     12.35 o 
  -3  15  12        1.80        1.95     13.99 o 
  -2  15  12        0.14        3.69     11.88 o 
  -1  15  12       31.97        4.42     14.20 o 
   0  15  12       16.13       40.62     18.71 o 
   1  15  12       26.94       30.22     14.43 o 
   2  15  12       27.81       50.40     14.46 o 
   3  15  12       15.95       15.10     13.36 o 
   4  15  12       35.18       40.25     26.86 o 
   5  15  12        0.50        0.80     21.39 o 
  -6  16  12       15.83       17.43     17.05 o 
  -5  16  12       79.18       73.06     42.07 o 
  -4  16  12      104.82      157.82     30.74 o 
  -3  16  12        0.25      -11.88     11.88 o 
  -2  16  12        1.13        4.36     13.74 o 
  -1  16  12       31.01       37.16     27.32 o 
   0  16  12       30.44       20.22     32.21 o 
   1  16  12        1.82       -0.17      9.81 o 
   2  16  12        4.90        1.52     11.05 o 
   3  16  12       28.90       12.89     17.55 o 
   4  16  12        0.71       14.57     12.84 o 
  -6  17  12       33.27       37.96     19.70 o 
  -5  17  12       54.90       46.98     18.07 o 
  -4  17  12       12.82       27.96     18.93 o 
  -3  17  12        0.10        7.33     15.30 o 
  -2  17  12       10.54       13.70     16.03 o 
  -1  17  12        1.68       -1.27     22.51 o 
   0  17  12      102.33       97.81     23.71 o 
   1  17  12       13.26       15.73     15.27 o 
   2  17  12        3.62       -8.80      8.80 o 
   3  17  12        5.31       -6.83     15.19 o 
   4  17  12       19.67       15.70     15.09 o 
  -5  18  12       17.79        5.65     18.34 o 
  -4  18  12        1.55      -15.84     15.84 o 
  -3  18  12       79.31       31.32     57.06 o 
  -2  18  12       84.46       65.62     55.79 o 
  -1  18  12       11.75        2.75     15.38 o 
   0  18  12        3.48       -7.76     14.19 o 
   1  18  12        0.82       23.23     11.60 o 
   2  18  12       19.05       13.87     12.40 o 
   3  18  12        1.15       -6.18     14.16 o 
  -4  19  12        5.60        3.18     21.15 o 
  -3  19  12       11.33       -2.23     13.82 o 
  -2  19  12       18.41        1.08     12.45 o 
  -1  19  12      122.41      173.21     49.46 o 
   0  19  12        0.35      -10.90     10.90 o 
   1  19  12       10.78       26.93     20.40 o 
   2  19  12       29.15        5.09     20.84 o 
  -3  20  12        2.16       -8.70     15.36 o 
  -2  20  12        6.67       -2.29     13.75 o 
  -1  20  12        2.94        4.64     13.55 o 
   0  20  12        2.33      -10.37     12.07 o 
   1  20  12        4.43       13.83     14.43 o 
   2  20  12       51.71        5.57     22.11 o 
  -2  21  12        0.75      -14.41     14.90 o 
  -1  21  12        2.70        0.62     16.21 o 
   0  21  12       33.35       24.36     17.60 o 
  -9   1  13        0.72       12.28     17.32 o 
  -8   1  13        4.33       17.77     10.67 o 
  -7   1  13       12.94        7.05     16.66 o 
  -6   1  13        2.28        8.23      9.94 o 
  -5   1  13        2.35       -0.95      7.12 o 
  -4   1  13      459.12      502.96     24.37 o 
  -3   1  13      241.85      247.06     13.14 o 
  -2   1  13        7.58       12.26      5.54 o 
  -1   1  13      284.26      266.70     13.34 o 
   0   1  13      534.23      523.63     25.26 o 
   1   1  13      200.85      219.13     17.97 o 
   2   1  13      382.28      385.81     23.14 o 
   3   1  13      392.83      392.32     35.14 o 
   4   1  13       31.13       66.03     18.17 o 
   5   1  13       50.40       62.62     21.03 o 
   6   1  13       29.33        8.11     12.57 o 
  -9   2  13       15.08       -1.80     15.29 o 
  -8   2  13        3.83        4.52     18.09 o 
  -7   2  13      175.27      118.04     27.52 o 
  -6   2  13        4.28        3.86      9.62 o 
  -5   2  13       78.73       76.17     13.05 o 
  -4   2  13       69.92       79.48     10.50 o 
  -3   2  13      466.57      461.75     19.28 o 
  -2   2  13      253.47      224.77     15.52 o 
  -1   2  13      192.43      215.06     14.64 o 
   0   2  13      585.02      534.62     25.49 o 
   1   2  13      127.14      106.49     14.98 o 
   2   2  13      311.28      318.01     21.59 o 
   3   2  13      215.78      229.31     22.73 o 
   4   2  13      149.07      152.89     22.08 o 
   5   2  13       21.33       24.50     16.44 o 
   6   2  13        6.26        0.58     12.17 o 
  -9   3  13       42.23      -14.71     25.13 o 
  -8   3  13       24.27        4.98     11.70 o 
  -7   3  13      147.81      153.40     35.11 o 
  -6   3  13      218.79      237.62     25.14 o 
  -5   3  13       89.04       89.29     16.63 o 
  -4   3  13      233.09      220.00     14.76 o 
  -3   3  13       19.13        8.11      5.98 o 
  -2   3  13     1102.56     1071.70     24.90 o 
  -1   3  13        0.35        4.15      4.70 o 
   0   3  13       64.14       62.22     11.67 o 
   1   3  13      438.10      485.42     26.23 o 
   2   3  13      491.26      528.60     27.02 o 
   3   3  13      169.50      175.79     22.45 o 
   4   3  13        8.13        2.41     10.60 o 
   5   3  13        0.36       12.05     15.25 o 
   6   3  13        2.29        7.86     14.31 o 
  -7   4  13        2.24        4.13     11.62 o 
  -6   4  13      139.18      109.88     19.40 o 
  -5   4  13        6.12        1.59      8.84 o 
  -4   4  13        0.02       -1.84      5.76 o 
  -3   4  13        1.39        4.93      6.40 o 
  -2   4  13       16.32       19.42      5.55 o 
  -1   4  13        1.76        7.35      5.54 o 
   0   4  13      107.38       88.55     13.41 o 
   1   4  13      663.21      679.63     30.27 o 
   2   4  13      275.42      289.98     26.61 o 
   3   4  13       41.43       38.15     13.36 o 
   4   4  13       85.56       90.91     17.86 o 
   5   4  13        0.70        6.11     12.58 o 
   6   4  13        1.35       16.43     22.51 o 
  -8   5  13        2.50       11.65     15.00 o 
  -7   5  13        9.18       16.50     12.38 o 
  -6   5  13      141.75      157.46     25.62 o 
  -5   5  13        8.85        5.88      7.66 o 
  -4   5  13       51.07       50.29      9.77 o 
  -3   5  13       79.23       99.43     11.96 o 
  -2   5  13       11.36        6.81      5.62 o 
  -1   5  13      318.94      316.33     16.53 o 
   0   5  13      701.08      680.74     28.53 o 
   1   5  13      402.06      426.77     24.48 o 
   2   5  13        3.80       -4.56      8.15 o 
   3   5  13       46.86       32.54     12.80 o 
   4   5  13       49.74       50.97     14.87 o 
   5   5  13        7.02       20.23     16.58 o 
   6   5  13        1.03       -1.61     13.94 o 
  -7   6  13       15.66       13.41     12.85 o 
  -6   6  13      113.29      130.36     21.48 o 
  -5   6  13      130.16      136.89     17.08 o 
  -4   6  13        0.08        0.18      7.17 o 
  -3   6  13      708.80      643.18     23.46 o 
  -2   6  13       11.41       22.38      7.12 o 
  -1   6  13      857.36      873.26     27.76 o 
   0   6  13        0.06       -7.01      7.01 o 
   1   6  13       31.16       31.16     11.18 o 
   2   6  13       97.12      111.53     18.04 o 
   3   6  13        1.45       16.25     16.92 o 
   4   6  13        8.92       20.51     10.94 o 
   5   6  13       11.63       22.12     12.42 o 
   6   6  13        0.31        2.11     15.35 o 
  -8   7  13        9.37      -13.23     13.69 o 
  -7   7  13       58.37       48.48     30.93 o 
  -6   7  13       19.35       15.03     11.90 o 
  -5   7  13      191.25      180.78     19.59 o 
  -4   7  13        9.33        2.53      8.16 o 
  -3   7  13       11.74        5.99      6.46 o 
  -2   7  13      107.69      131.13     12.96 o 
  -1   7  13      525.55      543.80     21.64 o 
   0   7  13      110.90      106.40     16.05 o 
   1   7  13      238.16      234.49     21.09 o 
   2   7  13        6.42       -4.89      8.42 o 
   3   7  13      316.95      320.72     26.85 o 
   4   7  13       47.32       63.02     16.91 o 
   5   7  13       20.16       38.74     15.25 o 
   6   7  13        0.17       23.08     18.17 o 
  -8   8  13       34.18       -7.50     14.40 o 
  -7   8  13        0.00      -10.26     12.64 o 
  -6   8  13      478.48      476.78     33.90 o 
  -5   8  13      160.27      215.95     20.74 o 
  -4   8  13     1428.49     1465.94     44.03 o 
  -3   8  13      757.86      712.96     26.22 o 
  -2   8  13       41.15       46.88      9.80 o 
  -1   8  13     1593.07     1661.70     48.40 o 
   0   8  13       50.66       70.45     13.89 o 
   1   8  13      157.71      167.41     21.45 o 
   2   8  13       73.61       53.81     13.93 o 
   3   8  13        0.82       -1.87      8.76 o 
   4   8  13        0.04        0.16     11.74 o 
   5   8  13       15.58       16.58     12.66 o 
   6   8  13       61.64       33.10     35.23 o 
  -8   9  13       15.82       -3.58     16.06 o 
  -7   9  13        0.35       17.32     14.28 o 
  -6   9  13      160.85      179.77     21.76 o 
  -5   9  13      401.95      425.95     39.67 o 
  -4   9  13      433.19      440.74     25.52 o 
  -3   9  13      161.99      164.89     20.74 o 
  -2   9  13     1595.84     1674.28     54.00 o 
  -1   9  13       87.60       62.25     17.78 o 
   0   9  13       11.63       12.07     10.62 o 
   1   9  13       52.44       35.72     14.13 o 
   2   9  13        2.51        6.75     11.23 o 
   3   9  13        0.66       -3.57      9.93 o 
   4   9  13       63.86       94.09     19.28 o 
   5   9  13        7.14       -3.88      8.33 o 
   6   9  13        9.86       18.01     15.40 o 
  -8  10  13       19.52       29.75     23.66 o 
  -7  10  13       45.01       14.28     22.11 o 
  -6  10  13       51.41       38.11     14.79 o 
  -5  10  13      196.59      241.15     34.39 o 
  -4  10  13       79.49       65.29     14.37 o 
  -3  10  13      187.09      163.65     18.36 o 
  -2  10  13      780.08      890.40     75.21 o 
  -1  10  13        7.36        4.41     11.83 o 
   0  10  13      399.06      407.84     27.14 o 
   1  10  13      163.60      153.47     20.16 o 
   2  10  13       69.77       57.44     13.95 o 
   3  10  13       36.50       45.24     14.89 o 
   4  10  13       41.55       15.39     13.34 o 
   5  10  13        3.83       -0.90     11.92 o 
  -7  11  13       27.13       20.03     27.99 o 
  -6  11  13        5.08        8.42     13.55 o 
  -5  11  13      137.63      130.60     18.88 o 
  -4  11  13        0.02        2.83      8.64 o 
  -3  11  13       18.71        7.96      8.89 o 
  -2  11  13        1.68        8.91      9.01 o 
  -1  11  13      200.63      208.63     30.96 o 
   0  11  13       77.72       68.71     15.00 o 
   1  11  13      210.85      222.49     22.29 o 
   2  11  13       67.34       58.70     14.61 o 
   3  11  13      149.28      210.01     26.68 o 
   4  11  13        4.60        1.16     11.17 o 
   5  11  13        7.53       -1.84     13.85 o 
  -7  12  13       59.20       26.27     22.94 o 
  -6  12  13        0.18        4.64     10.88 o 
  -5  12  13      322.23      385.25     28.02 o 
  -4  12  13       24.59       20.99     10.96 o 
  -3  12  13       91.05       92.00     15.81 o 
  -2  12  13      119.84      102.64     22.59 o 
  -1  12  13       29.13       23.22     33.40 o 
   0  12  13      122.08      118.27     25.51 o 
   1  12  13       65.80       92.53     17.20 o 
   2  12  13      179.09      174.60     24.03 o 
   3  12  13       39.92       47.74     15.88 o 
   4  12  13        0.01       -1.49     10.07 o 
   5  12  13        5.68       -2.91     14.67 o 
  -7  13  13       11.63       16.30     17.04 o 
  -6  13  13       48.81       36.20     18.10 o 
  -5  13  13       10.06       25.73     14.64 o 
  -4  13  13       81.42       58.83     15.16 o 
  -3  13  13       30.49       42.20     13.81 o 
  -2  13  13      300.75      336.34     46.88 o 
  -1  13  13        1.00        7.51     13.10 o 
   0  13  13       18.53      -10.57     20.52 o 
   1  13  13        0.01        4.50      9.66 o 
   2  13  13        0.11       -0.04     11.01 o 
   3  13  13       50.95       57.58     31.43 o 
   4  13  13        1.37       -0.12     11.85 o 
   5  13  13        2.49       13.85     16.35 o 
  -6  14  13       20.04        5.18     13.58 o 
  -5  14  13        1.64       -3.87     12.60 o 
  -4  14  13       25.26       30.74     11.35 o 
  -3  14  13       50.39       23.44     17.87 o 
  -2  14  13       34.87       47.56     18.45 o 
  -1  14  13      104.59       65.53     39.09 o 
   0  14  13        6.30       15.32     14.66 o 
   1  14  13       11.93       13.29     10.38 o 
   2  14  13       24.90       14.51     11.41 o 
   3  14  13       17.95        3.18     11.83 o 
   4  14  13       28.33       -0.25     14.95 o 
  -6  15  13        8.45        0.38     14.01 o 
  -5  15  13        2.94      -11.08     11.08 o 
  -4  15  13        0.36        2.29     10.45 o 
  -3  15  13       58.57       62.91     21.22 o 
  -2  15  13       40.45       39.87     19.42 o 
  -1  15  13       13.24       13.76     19.25 o 
   0  15  13        3.82       17.31     16.55 o 
   1  15  13        3.85        7.48     13.50 o 
   2  15  13       16.45        4.36     11.62 o 
   3  15  13       19.31        4.00     12.78 o 
   4  15  13        0.25      -14.72     14.72 o 
  -6  16  13        0.00      -14.72     14.72 o 
  -5  16  13       12.61       15.79     15.45 o 
  -4  16  13       15.23       -3.24     18.81 o 
  -3  16  13       44.56       25.00     30.74 o 
  -2  16  13       29.48        7.35     14.66 o 
  -1  16  13       14.36       19.40     14.72 o 
   0  16  13       91.86      143.67     29.41 o 
   1  16  13       13.65       -1.30     15.15 o 
   2  16  13       73.75       60.22     34.92 o 
   3  16  13       10.19       24.03     17.19 o 
   4  16  13        3.34       16.45     17.47 o 
  -5  17  13        0.24       -8.27     12.73 o 
  -4  17  13        2.34       -8.68     19.72 o 
  -3  17  13        2.19       -5.77     11.53 o 
  -2  17  13        8.77       -8.15     13.97 o 
  -1  17  13       57.52       75.58     22.79 o 
   0  17  13       21.61       13.44     22.55 o 
   1  17  13       12.33       -3.71     16.98 o 
   2  17  13        0.31       -2.05     11.19 o 
   3  17  13        0.56       16.70     33.76 o 
  -4  18  13       16.35      -17.26     17.26 o 
  -3  18  13        9.16        2.58     26.64 o 
  -2  18  13       16.80        6.40     13.04 o 
  -1  18  13       38.55       19.96     17.97 o 
   0  18  13        3.23       -5.51     14.09 o 
   1  18  13       14.07       14.42     15.83 o 
   2  18  13       10.74        5.65     15.93 o 
  -4  19  13        0.56      -14.61     15.55 o 
  -3  19  13        5.04        9.58     15.72 o 
  -2  19  13       23.70       -4.66     15.09 o 
  -1  19  13        1.34       16.00     18.15 o 
   0  19  13       42.61       13.40     28.31 o 
   1  19  13        3.07       20.45     14.86 o 
   2  19  13        5.46      -11.69     20.76 o 
  -3  20  13       15.57       25.27     19.91 o 
  -2  20  13       21.15       18.21     21.91 o 
  -1  20  13       25.48       46.65     25.21 o 
   0  20  13       63.30       32.85     49.66 o 
  -8   0  14        0.09      -17.26     18.05 o 
  -7   0  14      121.85      101.39     37.38 o 
  -6   0  14        9.83      -14.24     18.21 o 
  -5   0  14      300.16      329.55     31.59 o 
  -4   0  14      653.32      699.02     42.15 o 
  -3   0  14        0.32        3.81      7.27 o 
  -2   0  14      519.83      544.10     28.10 o 
  -1   0  14     1065.44     1018.86     36.08 o 
   0   0  14      669.92      597.64     39.75 o 
   1   0  14      245.22      217.77     39.21 o 
   2   0  14      537.31      505.19     38.60 o 
   3   0  14       39.06       41.20     15.84 o 
   4   0  14       12.40       44.38     23.86 o 
   5   0  14       20.41       -7.32     17.26 o 
  -8   1  14       10.62        9.05     14.75 o 
  -7   1  14        0.73       -6.14     13.66 o 
  -6   1  14      303.80      306.44     26.48 o 
  -5   1  14        1.22       -3.72      7.69 o 
  -4   1  14       37.72       41.35     13.67 o 
  -3   1  14       12.58       11.38      6.14 o 
  -2   1  14      366.30      369.56     16.69 o 
  -1   1  14       62.25       62.16     10.25 o 
   0   1  14      244.01      211.95     19.77 o 
   1   1  14      609.22      640.91     29.08 o 
   2   1  14      109.22      114.51     16.45 o 
   3   1  14       45.22       43.00     11.17 o 
   4   1  14       77.37       54.14     20.88 o 
   5   1  14        0.42        4.90     12.68 o 
   6   1  14        1.33        8.42     14.95 o 
  -8   2  14        2.12       25.07     15.11 o 
  -7   2  14       22.49       21.94     15.66 o 
  -6   2  14       99.11      132.43     20.95 o 
  -5   2  14        3.99       -2.34      8.42 o 
  -4   2  14      440.14      467.19     24.56 o 
  -3   2  14      202.22      215.01     15.51 o 
  -2   2  14      597.14      613.46     20.45 o 
  -1   2  14      102.03      109.56     12.99 o 
   0   2  14        0.10        3.77      8.56 o 
   1   2  14      189.93      180.27     18.95 o 
   2   2  14        2.99        3.17      8.25 o 
   3   2  14       13.82       13.77     10.27 o 
   4   2  14        1.38        9.46     10.79 o 
   5   2  14        0.44        2.80     13.35 o 
   6   2  14        1.07        7.14     13.98 o 
  -8   3  14        2.02       -9.98     14.19 o 
  -7   3  14       66.54       61.46     40.52 o 
  -6   3  14        5.39        8.84     10.70 o 
  -5   3  14      123.20      132.83     20.46 o 
  -4   3  14      115.38      121.42     13.25 o 
  -3   3  14       66.72       62.49      9.77 o 
  -2   3  14      375.34      376.98     16.08 o 
  -1   3  14       46.87       33.50      8.94 o 
   0   3  14      634.12      629.63     45.00 o 
   1   3  14      803.19      806.05     33.00 o 
   2   3  14        1.46       11.15      8.30 o 
   3   3  14        5.01       -5.89      8.03 o 
   4   3  14       45.19       38.17     14.58 o 
   5   3  14       34.84       19.18     31.37 o 
   6   3  14        4.95       19.86     16.83 o 
  -8   4  14       61.20       16.10     18.17 o 
  -7   4  14       96.42       95.25     19.32 o 
  -6   4  14        8.06       -6.89     10.68 o 
  -5   4  14      127.33      119.98     19.31 o 
  -4   4  14       44.89       47.85     10.07 o 
  -3   4  14       15.89        9.60      6.78 o 
  -2   4  14       67.10       82.72     10.51 o 
  -1   4  14      141.76      142.87     14.05 o 
   0   4  14      972.98     1062.35     36.46 o 
   1   4  14        0.26       -8.05      8.05 o 
   2   4  14       58.95       30.26     12.11 o 
   3   4  14       97.85      115.15     19.18 o 
   4   4  14       23.59       38.00     13.43 o 
   5   4  14       11.34        3.82     12.23 o 
   6   4  14        0.61       11.75     14.31 o 
  -8   5  14        0.38       -7.39     13.52 o 
  -7   5  14        8.95        4.67     12.06 o 
  -6   5  14       21.15       33.75     13.95 o 
  -5   5  14        0.59        0.13      9.49 o 
  -4   5  14      159.72      159.89     14.91 o 
  -3   5  14       53.20       52.41      9.82 o 
  -2   5  14        8.93        6.30      7.04 o 
  -1   5  14      108.83      125.35     12.88 o 
   0   5  14      131.45      135.50     16.80 o 
   1   5  14      484.69      489.45     26.93 o 
   2   5  14       81.07       68.56     22.12 o 
   3   5  14       31.22       29.59     12.78 o 
   4   5  14        0.56        0.33     10.93 o 
   5   5  14        8.17        5.92     11.18 o 
   6   5  14        3.81       -0.36     14.92 o 
  -8   6  14        0.18        2.62     14.64 o 
  -7   6  14       17.03        5.36     20.44 o 
  -6   6  14      116.09      132.83     21.76 o 
  -5   6  14      149.19      166.96     18.94 o 
  -4   6  14      179.05      227.89     19.24 o 
  -3   6  14      796.49      816.79     27.92 o 
  -2   6  14      139.63      133.75     16.28 o 
  -1   6  14      193.56      193.10     14.99 o 
   0   6  14       34.65       23.76     14.29 o 
   1   6  14        5.71        0.47     10.23 o 
   2   6  14      120.43      119.63     19.22 o 
   3   6  14        0.08        4.44      9.15 o 
   4   6  14       89.31       96.16     19.38 o 
   5   6  14        3.93        6.42     11.08 o 
   6   6  14        8.12        1.02     15.71 o 
  -8   7  14        4.68       -1.72     14.20 o 
  -7   7  14       48.13       25.55     12.39 o 
  -6   7  14       25.44       18.71     13.45 o 
  -5   7  14      529.25      548.76     28.30 o 
  -4   7  14      399.91      407.05     28.81 o 
  -3   7  14      129.55      147.63     15.20 o 
  -2   7  14        6.38       11.48      7.95 o 
  -1   7  14       20.12       18.10      8.53 o 
   0   7  14        5.93        8.01     10.17 o 
   1   7  14       12.28        2.67      8.48 o 
   2   7  14       17.93       13.43      9.86 o 
   3   7  14       14.50        9.35     10.74 o 
   4   7  14        0.56       -0.08     10.88 o 
   5   7  14       23.77       12.08     12.37 o 
   6   7  14       18.31       44.68     21.84 o 
  -8   8  14        1.40        2.87     14.03 o 
  -7   8  14        1.36       -2.09     14.95 o 
  -6   8  14      157.46      147.26     23.42 o 
  -5   8  14      121.19      124.44     17.82 o 
  -4   8  14       71.70       52.65     12.55 o 
  -3   8  14      275.84      295.03     17.95 o 
  -2   8  14        0.13        8.26      7.81 o 
  -1   8  14        0.27        5.30     11.61 o 
   0   8  14        5.86       -7.23      7.68 o 
   1   8  14       12.95       20.59     10.29 o 
   2   8  14       30.84       61.53     14.58 o 
   3   8  14        3.31       -5.84      9.88 o 
   4   8  14        9.23       11.72     11.94 o 
   5   8  14       24.15       34.69     15.23 o 
  -7   9  14        1.01       -4.35     11.62 o 
  -6   9  14       76.81       64.84     17.77 o 
  -5   9  14       68.58       60.35     14.17 o 
  -4   9  14      320.08      314.12     22.65 o 
  -3   9  14      360.62      384.95     23.38 o 
  -2   9  14       15.26       33.59     11.83 o 
  -1   9  14       77.58       69.39     20.44 o 
   0   9  14        0.76        2.90      9.34 o 
   1   9  14        0.01        7.69     10.29 o 
   2   9  14       28.71       14.91     10.92 o 
   3   9  14       19.53       34.08     13.96 o 
   4   9  14        1.37       10.25     11.83 o 
   5   9  14        0.22       -2.21     17.14 o 
  -7  10  14        9.66       10.40     13.87 o 
  -6  10  14       25.81       41.64     13.18 o 
  -5  10  14       25.55       21.85     11.49 o 
  -4  10  14       29.28       25.57     11.25 o 
  -3  10  14       18.21        3.16      9.53 o 
  -2  10  14       80.48       88.43     23.71 o 
  -1  10  14        7.14      -18.21     18.21 o 
   0  10  14        4.76        8.93      9.58 o 
   1  10  14        0.12        3.93      8.80 o 
   2  10  14       22.30       16.69     12.19 o 
   3  10  14       10.75        8.87     12.80 o 
   4  10  14        0.07        2.19     10.30 o 
   5  10  14        6.50       15.20     13.12 o 
  -7  11  14       74.56       45.37     36.92 o 
  -6  11  14      132.50      171.64     25.89 o 
  -5  11  14        0.72       -1.84     10.10 o 
  -4  11  14      192.17      214.13     22.53 o 
  -3  11  14       48.65       49.74     14.93 o 
  -2  11  14       24.60       32.43     16.82 o 
  -1  11  14        7.38       11.31     13.60 o 
   0  11  14      119.59       92.20     26.68 o 
   1  11  14      109.00      109.22     18.56 o 
   2  11  14      219.08      212.66     25.61 o 
   3  11  14       26.48       17.27     13.26 o 
   4  11  14        0.14       -8.06     11.30 o 
   5  11  14        9.66        5.04     15.60 o 
  -7  12  14       87.03       32.23     40.44 o 
  -6  12  14       13.79       14.24     12.00 o 
  -5  12  14      137.06      140.26     19.92 o 
  -4  12  14      111.43      121.93     18.72 o 
  -3  12  14        7.00        3.54     10.14 o 
  -2  12  14       14.11       13.41     13.97 o 
  -1  12  14      180.07      184.46     30.44 o 
   0  12  14       36.59       25.13     15.04 o 
   1  12  14      444.74      489.30     31.56 o 
   2  12  14       79.29       76.74     17.83 o 
   3  12  14       50.65       26.17     22.59 o 
   4  12  14        2.49      -10.98     11.96 o 
  -6  13  14        1.95       -1.21     10.80 o 
  -5  13  14       11.18        1.49     12.35 o 
  -4  13  14       67.71      102.91     17.35 o 
  -3  13  14        7.38       12.51     12.27 o 
  -2  13  14       11.43        0.53     13.32 o 
  -1  13  14        4.56       -1.29     12.33 o 
   0  13  14        3.84        7.67     12.98 o 
   1  13  14        6.84       10.29     11.18 o 
   2  13  14      162.86      206.09     52.49 o 
   3  13  14        0.73        6.09     10.99 o 
   4  13  14        7.73       14.88     22.34 o 
  -6  14  14        0.22        9.99     11.63 o 
  -5  14  14       37.44       31.65     12.49 o 
  -4  14  14        5.56       11.67     12.91 o 
  -3  14  14       31.71       40.73     18.18 o 
  -2  14  14        2.15       23.87     15.85 o 
  -1  14  14      267.84      378.86     39.33 o 
   0  14  14        0.06       -7.70     13.12 o 
   1  14  14        0.06        1.62     12.57 o 
   2  14  14        0.57        3.76     12.22 o 
   3  14  14       22.30       13.73     23.01 o 
   4  14  14       10.83       31.29     19.98 o 
  -6  15  14       57.57       23.68     14.74 o 
  -5  15  14       10.17       19.53     13.17 o 
  -4  15  14       60.72       17.93     18.08 o 
  -3  15  14        0.09       26.97     16.02 o 
  -2  15  14        4.05       -5.02     17.42 o 
  -1  15  14        2.29       15.07     15.60 o 
   0  15  14        5.63        5.31     15.07 o 
   1  15  14        2.47        0.50     14.73 o 
   2  15  14        6.45      -13.30     13.30 o 
   3  15  14       34.78       33.55     15.74 o 
  -5  16  14       40.58       30.15     21.64 o 
  -4  16  14        0.12       -4.86     13.18 o 
  -3  16  14        6.02        8.39     11.94 o 
  -2  16  14       18.64        6.37     19.68 o 
  -1  16  14        1.87       -2.17     14.18 o 
   0  16  14        6.09      -13.23     13.23 o 
   1  16  14        0.35       -0.32     10.88 o 
   2  16  14        0.21      -19.32     19.32 o 
   3  16  14        0.67       -0.98     12.33 o 
  -5  17  14       17.90       13.61     17.23 o 
  -4  17  14       52.41       29.31     18.08 o 
  -3  17  14        0.05       -0.39     13.56 o 
  -2  17  14       18.36       23.56     25.13 o 
  -1  17  14        0.56        4.65     12.42 o 
   0  17  14        1.55      -14.29     16.54 o 
   1  17  14        9.73       -1.65     13.74 o 
   2  17  14        5.67       -8.85     13.77 o 
  -4  18  14       29.98        6.80     44.45 o 
  -3  18  14        1.69        0.29     14.88 o 
  -2  18  14       43.93       36.04     23.78 o 
  -1  18  14        0.00       -0.93     15.66 o 
   0  18  14        0.17      -15.73     15.73 o 
   1  18  14        1.14       -1.95     12.99 o 
  -3  19  14        5.28       23.44     34.67 o 
  -2  19  14        0.09       -5.18     16.71 o 
  -1  19  14       25.03       20.70     20.00 o 
   0  19  14        9.75       10.88     15.93 o 
  -8   1  15        1.20        6.12     15.57 o 
  -7   1  15        0.91       -1.59     29.38 o 
  -6   1  15       26.22       22.91     33.84 o 
  -5   1  15        0.17       -6.45      8.28 o 
  -4   1  15       97.87       94.27     14.70 o 
  -3   1  15       21.24       20.58      7.74 o 
  -2   1  15      191.82      173.06     13.49 o 
  -1   1  15      925.24      902.07     35.77 o 
   0   1  15       47.08       58.51     13.69 o 
   1   1  15      145.30      149.61     18.39 o 
   2   1  15      177.94      149.20     18.99 o 
   3   1  15      114.41      106.14     16.62 o 
   4   1  15       89.11      156.37     28.19 o 
   5   1  15        0.55       -5.68     22.98 o 
   6   1  15       30.71        7.16     34.35 o 
  -8   2  15        4.03       10.66     15.46 o 
  -7   2  15       34.20       27.91     21.71 o 
  -6   2  15       16.89       10.30     26.61 o 
  -5   2  15       21.90       47.48     11.97 o 
  -4   2  15       67.23       40.05     11.58 o 
  -3   2  15      508.81      493.79     21.82 o 
  -2   2  15      384.06      369.80     19.73 o 
  -1   2  15       43.79       25.00     10.84 o 
   0   2  15      155.72      146.65     18.22 o 
   1   2  15        1.71        0.06      8.45 o 
   2   2  15        1.17        2.65      7.71 o 
   3   2  15        1.71        3.40      9.67 o 
   4   2  15       10.03       15.86     11.30 o 
   5   2  15       14.91       12.54     14.08 o 
   6   2  15       14.79       18.57     18.95 o 
  -8   3  15       46.43        5.86     15.59 o 
  -7   3  15        6.67        1.69     16.49 o 
  -6   3  15        7.21       -3.17     11.44 o 
  -5   3  15       47.03       30.04     12.17 o 
  -4   3  15       62.41       85.17     14.04 o 
  -3   3  15      311.79      323.55     18.13 o 
  -2   3  15      153.28      148.94     17.32 o 
  -1   3  15       77.81       64.75     10.96 o 
   0   3  15       15.47       40.36     11.69 o 
   1   3  15        0.87       -2.07      8.59 o 
   2   3  15      135.09      119.98     19.92 o 
   3   3  15       14.62       24.76     12.11 o 
   4   3  15      124.39      118.75     20.21 o 
   5   3  15        0.49        9.11     15.80 o 
  -7   4  15      173.52      312.61     60.44 o 
  -6   4  15       40.64       34.12     14.12 o 
  -5   4  15      941.86     1134.29     47.25 o 
  -4   4  15        0.53        1.00      6.84 o 
  -3   4  15        3.73       -3.62      6.53 o 
  -2   4  15       43.61       43.41     10.96 o 
  -1   4  15       12.80       12.40      7.26 o 
   0   4  15       14.73       25.66     12.62 o 
   1   4  15      282.99      286.54     22.72 o 
   2   4  15       62.75       60.99     14.91 o 
   3   4  15       40.71       22.91     12.30 o 
   4   4  15        0.21       -4.12      9.45 o 
   5   4  15        2.34       -5.78     16.22 o 
  -8   5  15        1.09       -2.94     14.85 o 
  -7   5  15      312.73      366.87     46.08 o 
  -6   5  15      186.81      224.05     28.24 o 
  -5   5  15       62.37       57.97     16.05 o 
  -4   5  15       29.67       38.70     10.81 o 
  -3   5  15        3.33       -0.76      6.55 o 
  -2   5  15        1.21        8.61      7.57 o 
  -1   5  15        4.42        2.23      6.25 o 
   0   5  15       51.93       62.70     12.47 o 
   1   5  15      102.88       94.76     15.89 o 
   2   5  15       62.67       52.42     14.51 o 
   3   5  15        4.33        7.50     10.10 o 
   4   5  15        0.64       16.51     11.40 o 
   5   5  15        0.05       16.17     17.42 o 
  -8   6  15        5.50       -4.09     16.53 o 
  -7   6  15       40.93       15.42     17.10 o 
  -6   6  15        2.81       20.13     12.67 o 
  -5   6  15      432.94      441.89     31.26 o 
  -4   6  15       17.04        6.51      9.15 o 
  -3   6  15      257.01      246.66     17.54 o 
  -2   6  15       44.22       26.57      9.20 o 
  -1   6  15       27.65       27.58      9.55 o 
   0   6  15      504.41      527.73     27.07 o 
   1   6  15        3.33        0.98      9.08 o 
   2   6  15      102.99      100.50     24.44 o 
   3   6  15        0.39        3.28     10.35 o 
   4   6  15        2.32        4.73     11.96 o 
   5   6  15       42.73       28.08     17.15 o 
  -7   7  15       88.32       47.32     37.45 o 
  -6   7  15      236.49      256.13     36.06 o 
  -5   7  15       95.53       76.30     17.62 o 
  -4   7  15      424.25      395.41     26.78 o 
  -3   7  15       26.78       36.98     10.68 o 
  -2   7  15       15.54       13.95      9.47 o 
  -1   7  15       11.65       17.73     10.86 o 
   0   7  15        7.57        8.40      9.43 o 
   1   7  15       72.26       68.92     15.37 o 
   2   7  15       18.84       22.17     12.13 o 
   3   7  15        2.60       10.49     11.49 o 
   4   7  15        0.09        5.53     10.20 o 
   5   7  15        5.53        6.16     11.59 o 
  -7   8  15        7.02       10.37     14.37 o 
  -6   8  15        6.30       -8.73     12.01 o 
  -5   8  15      155.39      156.91     19.91 o 
  -4   8  15      110.58      100.09     15.52 o 
  -3   8  15      114.69       94.66     22.03 o 
  -2   8  15       37.25       40.77     11.08 o 
  -1   8  15       27.29        6.09     34.63 o 
   0   8  15      179.83      173.86     21.84 o 
   1   8  15       19.03       23.70     12.07 o 
   2   8  15        0.25        4.46      9.95 o 
   3   8  15        1.26        9.56     12.25 o 
   4   8  15        0.00       -7.61      9.12 o 
   5   8  15        6.18        7.36     12.10 o 
  -7   9  15       33.95       13.79     14.47 o 
  -6   9  15       25.94       15.74     12.53 o 
  -5   9  15       18.11        1.50      9.44 o 
  -4   9  15        2.50       -4.92      8.88 o 
  -3   9  15       69.97       74.56     16.33 o 
  -2   9  15      117.43       98.25     17.88 o 
  -1   9  15       23.72       22.51     14.54 o 
   0   9  15       13.33       12.21     10.22 o 
   1   9  15        2.22       18.84     11.62 o 
   2   9  15        7.08       12.70     12.18 o 
   3   9  15       57.46       48.71     19.41 o 
   4   9  15       16.71        2.68     11.62 o 
   5   9  15        0.60       16.45     14.29 o 
  -7  10  15       38.22       26.81     26.88 o 
  -6  10  15       35.11       24.82     15.33 o 
  -5  10  15      133.64      155.48     20.47 o 
  -4  10  15       11.04       13.25     11.57 o 
  -3  10  15        2.71       11.24     13.51 o 
  -2  10  15        5.47       10.11      9.85 o 
  -1  10  15      173.77      163.28     29.19 o 
   0  10  15       20.19       17.97     13.92 o 
   1  10  15        7.80       11.81     10.58 o 
   2  10  15      108.01      109.68     21.28 o 
   3  10  15       22.23       -9.99     11.17 o 
   4  10  15        6.93        3.49     12.40 o 
  -7  11  15        0.22       13.11     16.51 o 
  -6  11  15       72.03       49.06     33.12 o 
  -5  11  15      115.22      134.59     36.03 o 
  -4  11  15       15.60       17.88     14.41 o 
  -3  11  15       80.73      100.87     18.94 o 
  -2  11  15        6.21       17.54     15.52 o 
  -1  11  15        4.16        6.68     14.35 o 
   0  11  15       12.80       22.34     14.45 o 
   1  11  15       29.97       41.19     14.59 o 
   2  11  15      151.17      139.44     22.86 o 
   3  11  15        9.44       20.24     11.09 o 
   4  11  15        3.01       -6.03     10.51 o 
  -6  12  15        5.83       -0.66     11.51 o 
  -5  12  15        5.85        0.32      9.94 o 
  -4  12  15        0.47      -13.05     13.59 o 
  -3  12  15       35.30        4.02     12.31 o 
  -2  12  15       29.18       34.86     18.49 o 
  -1  12  15        9.97        3.30     18.97 o 
   0  12  15       46.51       53.74     20.18 o 
   1  12  15       30.99       38.46     19.49 o 
   2  12  15       29.23       54.77     16.81 o 
   3  12  15        0.03       -2.60     12.60 o 
   4  12  15        8.35        5.68     12.35 o 
  -6  13  15       73.21       50.58     19.15 o 
  -5  13  15       80.73       61.80     26.76 o 
  -4  13  15        1.99       10.12     12.49 o 
  -3  13  15       43.52       84.50     22.90 o 
  -2  13  15        1.81       -9.61     15.39 o 
  -1  13  15       68.40       52.68     21.86 o 
   0  13  15        0.14        3.66     12.98 o 
   1  13  15       45.02       61.73     20.84 o 
   2  13  15        0.01        9.15     12.15 o 
   3  13  15       15.06        7.43     13.06 o 
  -6  14  15       18.64        5.57     16.41 o 
  -5  14  15        0.03      -12.97     12.97 o 
  -4  14  15        0.56       -9.88      9.88 o 
  -3  14  15        0.85        4.78     14.65 o 
  -2  14  15        8.17      -12.75     12.90 o 
  -1  14  15       26.90       41.47     21.31 o 
   0  14  15        4.67        2.66     13.94 o 
   1  14  15       24.70       -0.36     24.14 o 
   2  14  15       18.15       12.68     13.31 o 
   3  14  15       15.26       25.45     14.45 o 
  -5  15  15        0.66        4.11     20.34 o 
  -4  15  15        2.70       17.80     13.04 o 
  -3  15  15      126.62       33.05     66.92 o 
  -2  15  15       47.85       24.75     22.07 o 
  -1  15  15       22.68       15.07     18.73 o 
   0  15  15        0.67       20.14     16.73 o 
   1  15  15        2.58       -1.26     17.02 o 
   2  15  15       60.42       26.76     64.46 o 
   3  15  15        4.81        0.83     14.18 o 
  -4  16  15       14.26       21.75     19.70 o 
  -3  16  15       13.62       -8.79     14.64 o 
  -2  16  15        2.59       -6.11     11.86 o 
  -1  16  15        9.85       15.26     42.74 o 
   0  16  15       10.55       27.24     33.32 o 
   1  16  15       47.01       47.89     23.02 o 
   2  16  15       17.89       22.13     18.84 o 
  -4  17  15        3.06        9.49     17.35 o 
  -3  17  15        0.24      -21.48     22.31 o 
  -2  17  15       23.18       -5.63     14.71 o 
  -1  17  15        0.80        8.67     17.13 o 
   0  17  15       39.57       50.64     23.01 o 
   1  17  15       25.89       34.37     46.96 o 
  -3  18  15        2.97       10.35     19.99 o 
  -2  18  15        3.62        8.79     16.40 o 
  -1  18  15        5.84       15.64     16.89 o 
   0  18  15       23.52       34.04     22.75 o 
  -8   0  16        1.77       12.56     28.31 o 
  -7   0  16        1.60        3.34     16.22 o 
  -6   0  16       68.42       33.16     26.24 o 
  -5   0  16      329.43      331.57     33.26 o 
  -4   0  16      394.11      462.41     36.43 o 
  -3   0  16       60.13       36.92     40.20 o 
  -2   0  16      179.89      174.56     49.31 o 
  -1   0  16       70.27       41.89     17.59 o 
   0   0  16        0.00       -6.97     15.71 o 
   1   0  16       30.13       44.53     16.19 o 
   2   0  16       43.66       50.48     17.62 o 
   3   0  16       84.99      113.36     26.02 o 
   4   0  16        0.23        6.60     18.69 o 
   5   0  16       18.26       13.52     22.51 o 
  -8   1  16        2.35        2.71     16.99 o 
  -7   1  16       49.79       15.18     50.58 o 
  -6   1  16        0.66        9.90     16.07 o 
  -5   1  16       14.54        7.10     10.26 o 
  -4   1  16       56.51       68.03     13.81 o 
  -3   1  16      528.51      535.83     26.68 o 
  -2   1  16      117.45      125.85     17.13 o 
  -1   1  16       48.82       27.54     11.09 o 
   0   1  16        7.67        3.40      8.49 o 
   1   1  16        1.32        5.62     11.56 o 
   2   1  16        9.66       11.16      9.00 o 
   3   1  16       13.22        1.39     13.21 o 
   4   1  16        3.50       25.82     16.25 o 
   5   1  16       21.53       10.04     14.53 o 
  -8   2  16       12.78       15.20     17.87 o 
  -7   2  16      190.68      174.96     46.52 o 
  -6   2  16       53.08       62.12     17.09 o 
  -5   2  16        6.64       -5.61     12.15 o 
  -4   2  16        1.37       -2.49      8.45 o 
  -3   2  16       31.87       18.00     22.28 o 
  -2   2  16       18.24       36.64     10.77 o 
  -1   2  16        2.83       -5.68      8.91 o 
   0   2  16      270.07      256.40     22.05 o 
   1   2  16        2.42       -1.34      8.47 o 
   2   2  16       63.04       42.90     12.41 o 
   3   2  16       69.16       60.89     16.39 o 
   4   2  16        5.65      -12.62     12.62 o 
   5   2  16       19.93       51.74     19.70 o 
  -7   3  16       12.37        9.88     13.66 o 
  -6   3  16       61.80       57.01     19.81 o 
  -5   3  16      115.93       97.34     17.98 o 
  -4   3  16       20.41       24.25     12.47 o 
  -3   3  16      322.94      346.15     25.40 o 
  -2   3  16        1.60       -7.60      8.02 o 
  -1   3  16      131.10      117.49     23.37 o 
   0   3  16       39.36       20.46      9.93 o 
   1   3  16      164.89      158.83     19.43 o 
   2   3  16        1.24       -7.36     13.25 o 
   3   3  16       13.83       37.46     14.65 o 
   4   3  16       30.01       16.39     12.79 o 
   5   3  16        5.43       15.42     15.93 o 
  -7   4  16        3.95        4.42     15.35 o 
  -6   4  16        2.18       24.13     14.57 o 
  -5   4  16       41.94       45.11     14.47 o 
  -4   4  16      207.12      267.37     21.71 o 
  -3   4  16       11.63       19.05      9.39 o 
  -2   4  16       61.21       73.24     13.36 o 
  -1   4  16        8.37        4.66      9.17 o 
   0   4  16      112.17      134.52     17.52 o 
   1   4  16       66.08       71.07     14.12 o 
   2   4  16        1.17       11.95     11.18 o 
   3   4  16       55.28       57.71     16.44 o 
   4   4  16        1.65       -2.23     11.90 o 
   5   4  16        0.24       18.19     16.99 o 
  -7   5  16        7.76       -9.63     14.77 o 
  -6   5  16        3.41        1.61     11.37 o 
  -5   5  16        2.16       -4.23     10.64 o 
  -4   5  16      134.57      143.80     21.14 o 
  -3   5  16        0.94       -3.31      9.34 o 
  -2   5  16        0.15       -6.77      6.77 o 
  -1   5  16       45.14       56.81     14.65 o 
   0   5  16       18.53       13.98      8.36 o 
   1   5  16       16.35       27.76     11.38 o 
   2   5  16       90.65       96.14     18.96 o 
   3   5  16       25.62       22.52     12.35 o 
   4   5  16        0.01      -10.13     10.13 o 
   5   5  16       12.95       -2.63     14.81 o 
  -7   6  16      135.94       78.42     46.65 o 
  -6   6  16        0.22        4.08     13.12 o 
  -5   6  16       24.09       18.93     14.23 o 
  -4   6  16      158.95      190.00     19.12 o 
  -3   6  16       71.03       83.72     14.28 o 
  -2   6  16        5.08       13.20      8.71 o 
  -1   6  16      104.84      100.98     18.99 o 
   0   6  16       35.95       29.08     10.50 o 
   1   6  16       98.32       80.76     29.83 o 
   2   6  16       16.69       20.15     13.56 o 
   3   6  16       27.92       21.40     12.90 o 
   4   6  16       33.43       56.46     15.73 o 
   5   6  16        8.41        2.79     19.48 o 
  -7   7  16        7.86       -3.49     14.25 o 
  -6   7  16       16.35       15.37     14.28 o 
  -5   7  16       61.70       72.80     17.78 o 
  -4   7  16       19.49       24.96     12.05 o 
  -3   7  16      199.45      203.55     23.94 o 
  -2   7  16       66.37       51.52     12.77 o 
  -1   7  16        6.58       -5.31     10.07 o 
   0   7  16       82.75       71.71     15.56 o 
   1   7  16      152.58      153.48     22.31 o 
   2   7  16       10.79       12.08     12.24 o 
   3   7  16        9.95       11.30     12.33 o 
   4   7  16        1.40        0.71     11.20 o 
  -7   8  16        3.66        8.55     15.00 o 
  -6   8  16       78.32       34.83     28.68 o 
  -5   8  16       20.27        7.69     11.91 o 
  -4   8  16        5.20        9.73     11.05 o 
  -3   8  16        2.95       -5.10      9.85 o 
  -2   8  16       80.94       90.73     17.65 o 
  -1   8  16       11.24        5.04     17.81 o 
   0   8  16       28.99       33.05     17.97 o 
   1   8  16        0.99       16.48     11.06 o 
   2   8  16        0.71        5.64     11.31 o 
   3   8  16        0.13       11.02     11.96 o 
   4   8  16        2.56       11.19     12.82 o 
  -7   9  16       65.24       35.94     33.95 o 
  -6   9  16       42.54       25.44     16.25 o 
  -5   9  16       63.12       78.20     18.63 o 
  -4   9  16      247.55      240.21     26.27 o 
  -3   9  16        6.73       17.37     14.52 o 
  -2   9  16       12.60        3.45     10.33 o 
  -1   9  16       59.53       51.86     18.92 o 
   0   9  16       46.49       49.11     19.80 o 
   1   9  16       73.83      110.05     19.88 o 
   2   9  16       38.62       50.41     14.73 o 
   3   9  16       28.44       50.62     21.51 o 
   4   9  16        1.78       10.48     13.50 o 
  -6  10  16        1.20       -6.20     12.29 o 
  -5  10  16      467.16      543.07     36.60 o 
  -4  10  16       40.16       69.83     17.27 o 
  -3  10  16       16.39        8.22     11.90 o 
  -2  10  16       72.83       95.90     26.72 o 
  -1  10  16        9.27        4.15     15.55 o 
   0  10  16        0.02       -6.82     13.01 o 
   1  10  16       67.61       69.62     22.15 o 
   2  10  16        2.22        5.88     12.28 o 
   3  10  16       19.87       33.06     15.29 o 
   4  10  16        0.58        3.27     13.56 o 
  -6  11  16       10.19       11.09     14.29 o 
  -5  11  16      107.52      109.04     25.43 o 
  -4  11  16       79.66       79.84     19.19 o 
  -3  11  16       29.42       25.78     13.34 o 
  -2  11  16        6.14       -8.75     12.66 o 
  -1  11  16       33.58       46.60     36.94 o 
   0  11  16        2.36      -13.35     13.48 o 
   1  11  16       59.94       50.01     28.19 o 
   2  11  16        3.21       25.43     13.61 o 
   3  11  16       58.05       69.67     18.22 o 
  -6  12  16       22.37        3.29     21.34 o 
  -5  12  16       42.88        7.37     13.17 o 
  -4  12  16       10.80       23.54     14.18 o 
  -3  12  16        0.38      -11.25     11.25 o 
  -2  12  16       24.40       11.45     15.25 o 
  -1  12  16        1.29       -0.85     14.33 o 
   0  12  16        2.22       -3.71     14.36 o 
   1  12  16       36.67       31.17     19.28 o 
   2  12  16       80.52      112.85     22.07 o 
   3  12  16        2.37       10.80     13.85 o 
  -5  13  16        2.72       17.89     16.57 o 
  -4  13  16        3.85      -10.44     11.25 o 
  -3  13  16        3.08       -7.18     13.32 o 
  -2  13  16        6.46       13.77     15.73 o 
  -1  13  16        0.37       -3.35     15.23 o 
   0  13  16        4.22      -12.47     12.76 o 
   1  13  16       24.37      -12.03     14.78 o 
   2  13  16      105.91      109.18     22.01 o 
   3  13  16       11.25        0.85     15.39 o 
  -5  14  16        0.60       -6.95     13.34 o 
  -4  14  16        0.10      -16.13     16.13 o 
  -3  14  16       50.22       23.11     16.50 o 
  -2  14  16        4.47        8.37     13.02 o 
  -1  14  16        8.16      -12.85     13.64 o 
   0  14  16        0.00       -1.74     10.91 o 
   1  14  16       52.89       39.78     20.06 o 
   2  14  16       39.12       52.00     24.29 o 
  -4  15  16       29.22       57.80     22.71 o 
  -3  15  16        0.25        0.94     17.12 o 
  -2  15  16        6.72        5.06     15.31 o 
  -1  15  16        4.40       -0.43     14.33 o 
   0  15  16        0.46       -2.98     14.17 o 
   1  15  16       24.12       -0.76     16.80 o 
   2  15  16        1.05        9.63     18.72 o 
  -4  16  16        1.78       -7.33     18.76 o 
  -3  16  16        4.89       -0.69     16.39 o 
  -2  16  16        3.83        1.83     15.32 o 
  -1  16  16        3.57       -5.97     16.97 o 
   0  16  16       29.60       13.09     17.34 o 
   1  16  16        1.87      -17.93     17.93 o 
  -2  17  16       23.35        8.95     19.83 o 
  -1  17  16        9.18       -6.98     16.41 o 
   0  17  16        0.52       -3.70     19.19 o 
  -7   1  17       26.41       46.47     23.49 o 
  -6   1  17        4.59       20.21     16.91 o 
  -5   1  17       45.31       56.25     13.89 o 
  -4   1  17        0.69       12.23      9.74 o 
  -3   1  17        0.57        0.01     10.59 o 
  -2   1  17      110.09      101.03     18.64 o 
  -1   1  17        5.18       -4.14      7.78 o 
   0   1  17      107.46       89.24     14.79 o 
   1   1  17        1.10       -0.10      8.61 o 
   2   1  17       12.14        1.25      9.40 o 
   3   1  17        5.33       -3.95     10.43 o 
   4   1  17       24.87       18.12     14.82 o 
  -7   2  17       37.17       25.45     21.56 o 
  -6   2  17      174.95      234.06     72.69 o 
  -5   2  17       54.64       62.83     17.91 o 
  -4   2  17        1.53       -0.23      9.57 o 
  -3   2  17      173.36      226.12     37.28 o 
  -2   2  17        9.75       10.07     11.22 o 
  -1   2  17       38.99       23.63     13.21 o 
   0   2  17        0.97       -6.75      7.57 o 
   1   2  17       65.95       66.42     13.47 o 
   2   2  17       17.22       23.06     11.09 o 
   3   2  17       39.17       12.85     23.63 o 
   4   2  17        1.77       -5.24     14.29 o 
  -7   3  17        7.67       -3.27     30.50 o 
  -6   3  17       30.61       30.91     21.34 o 
  -5   3  17       62.55       78.63     17.70 o 
  -4   3  17        8.42       24.06     11.00 o 
  -3   3  17       10.18       15.95     11.32 o 
  -2   3  17        1.86       13.03     13.46 o 
  -1   3  17       58.08       45.91     11.82 o 
   0   3  17        0.97       -8.47      8.47 o 
   1   3  17        0.01       -5.56      8.97 o 
   2   3  17       16.17       17.15     11.87 o 
   3   3  17        3.36       13.98     12.23 o 
   4   3  17       34.32       40.88     19.33 o 
  -7   4  17        0.47      -17.22     17.22 o 
  -6   4  17        4.43       -3.42     12.92 o 
  -5   4  17        0.13        3.31     12.31 o 
  -4   4  17       41.23       39.77     14.95 o 
  -3   4  17        0.51        3.05      8.96 o 
  -2   4  17        9.87       11.87     11.52 o 
  -1   4  17       19.20       38.84     14.05 o 
   0   4  17        8.04        5.74      9.68 o 
   1   4  17       12.63       16.78     10.65 o 
   2   4  17       37.59       39.12     14.52 o 
   3   4  17        5.07       20.94     12.41 o 
   4   4  17        0.01       -1.77     12.06 o 
  -7   5  17       33.47       -5.36     16.49 o 
  -6   5  17        0.23      -11.18     12.44 o 
  -5   5  17        8.41       14.89     12.58 o 
  -4   5  17        1.01      -14.85     14.91 o 
  -3   5  17       81.23       72.90     14.65 o 
  -2   5  17       26.48       36.33     14.75 o 
  -1   5  17       10.73       12.13     12.11 o 
   0   5  17        8.81        9.55      9.60 o 
   1   5  17      313.90      336.11     35.60 o 
   2   5  17       54.52       94.74     23.43 o 
   3   5  17       23.41       25.74     16.01 o 
   4   5  17      101.40       89.63     54.21 o 
  -7   6  17        9.33       33.80     18.75 o 
  -6   6  17        0.17        0.47     11.98 o 
  -5   6  17       29.15       46.44     16.35 o 
  -4   6  17      122.07      102.55     49.11 o 
  -3   6  17       17.62       26.79     11.55 o 
  -2   6  17        8.40       21.25     10.44 o 
  -1   6  17       36.69       37.74     13.60 o 
   0   6  17       46.93       42.48     13.61 o 
   1   6  17      165.74      179.23     26.45 o 
   2   6  17       91.76       49.85     34.19 o 
   3   6  17       10.22        4.19     10.88 o 
   4   6  17        3.60       -3.39     13.86 o 
  -7   7  17        0.03       21.79     16.96 o 
  -6   7  17        5.32        5.80     14.24 o 
  -5   7  17       52.67       66.56     17.01 o 
  -4   7  17      118.39      146.78     28.47 o 
  -3   7  17       33.95       37.67     12.72 o 
  -2   7  17       10.43       -3.13     10.96 o 
  -1   7  17        4.91        7.58     12.28 o 
   0   7  17        2.37        5.73     17.13 o 
   1   7  17        0.01       -6.77     14.38 o 
   2   7  17       13.98       19.71     17.90 o 
   3   7  17        0.01       -8.26     10.67 o 
   4   7  17        0.07      -13.22     13.22 o 
  -6   8  17        1.37       -2.30     13.40 o 
  -5   8  17       76.76       80.40     22.77 o 
  -4   8  17       11.48       18.04     12.57 o 
  -3   8  17       39.36       49.81     14.71 o 
  -2   8  17        9.62        5.15     11.62 o 
  -1   8  17       61.02       65.38     20.66 o 
   0   8  17        1.19       16.36     15.91 o 
   1   8  17       11.07        9.85     11.31 o 
   2   8  17        4.02       11.93     12.20 o 
   3   8  17        0.71        2.58     12.39 o 
   4   8  17       41.77       51.46     19.24 o 
  -6   9  17       31.08       25.17     20.61 o 
  -5   9  17       71.72       56.95     21.56 o 
  -4   9  17        2.00       -0.86     16.01 o 
  -3   9  17        2.81        8.67     11.54 o 
  -2   9  17       59.53       76.93     22.86 o 
  -1   9  17        3.72       14.06     15.45 o 
   0   9  17        1.43        2.34     16.08 o 
   1   9  17       11.77        9.08     12.09 o 
   2   9  17        1.58       -0.47     16.59 o 
   3   9  17        6.12       29.03     15.52 o 
  -6  10  17        1.86       17.70     13.41 o 
  -5  10  17       37.86       76.76     46.16 o 
  -4  10  17        0.00       -5.56     12.80 o 
  -3  10  17       26.32       24.73     20.34 o 
  -2  10  17        3.49        3.01     14.74 o 
  -1  10  17      104.87       79.61     25.49 o 
   0  10  17       25.17       14.09     17.11 o 
   1  10  17       14.04        9.90     17.37 o 
   2  10  17       62.78       49.56     22.62 o 
   3  10  17       25.83       48.67     17.94 o 
  -5  11  17        4.49       13.12     17.44 o 
  -4  11  17        5.57      -10.60     11.72 o 
  -3  11  17        6.04       30.98     15.19 o 
  -2  11  17        0.54       -1.48     13.56 o 
  -1  11  17       61.10       30.49     31.57 o 
   0  11  17        3.51      -13.86     13.86 o 
   1  11  17        1.73       20.77     41.87 o 
   2  11  17       63.13       22.48     24.58 o 
   3  11  17       44.82       45.80     18.56 o 
  -5  12  17       16.89       -1.65     13.77 o 
  -4  12  17        2.18       -6.68     11.27 o 
  -3  12  17        0.55       15.91     15.76 o 
  -2  12  17       14.04      -10.76     17.46 o 
  -1  12  17        1.00      -13.80     13.80 o 
   0  12  17        4.32      -12.88     12.88 o 
   1  12  17        0.02       17.98     32.84 o 
   2  12  17       23.53       28.58     20.82 o 
  -5  13  17        0.01       -5.95     13.98 o 
  -4  13  17        1.17       -5.87     13.68 o 
  -3  13  17        9.71        0.89     15.84 o 
  -2  13  17        1.10        7.34     34.91 o 
  -1  13  17       15.63       -2.92     14.90 o 
   0  13  17       10.90       20.48     16.82 o 
   1  13  17       19.94      -11.77     15.63 o 
   2  13  17       15.76       32.41     24.00 o 
  -4  14  17        3.31        9.67     15.25 o 
  -3  14  17        8.14       -9.61     16.81 o 
  -2  14  17       60.01        9.85     18.07 o 
  -1  14  17        0.00        9.30     17.77 o 
   0  14  17       27.74       -3.56     15.71 o 
   1  14  17        0.76        8.04     19.64 o 
  -3  15  17        4.24      -15.52     15.52 o 
  -2  15  17        0.24       -9.30     16.25 o 
  -1  15  17        5.84      -13.83     21.83 o 
   0  15  17        7.27      -10.56     15.46 o 
  -2  16  17        3.08        1.35     25.05 o 
  -1  16  17       44.41       11.39     19.22 o 
  -7   0  18       36.92       21.55     29.66 o 
  -6   0  18      165.95      186.25     47.56 o 
  -5   0  18      135.36      181.49     31.91 o 
  -4   0  18       32.61       47.79     26.24 o 
  -3   0  18        3.30       19.09     25.21 o 
  -2   0  18       13.77       36.66     27.99 o 
  -1   0  18       13.84      -12.02     12.02 o 
   0   0  18       66.92       68.66     21.97 o 
   1   0  18       56.13       84.16     22.15 o 
   2   0  18        2.59       -9.63     15.10 o 
   3   0  18       24.69       13.79     15.52 o 
   4   0  18       31.94        1.19     27.52 o 
  -7   1  18       10.04        9.87     20.86 o 
  -6   1  18       20.97        6.81     18.18 o 
  -5   1  18        0.56        1.57     12.28 o 
  -4   1  18        3.82        7.32     12.31 o 
  -3   1  18       10.56       22.86     18.46 o 
  -2   1  18        1.25        7.39     29.94 o 
  -1   1  18        0.08        0.90     10.62 o 
   0   1  18        5.16       -9.57      9.57 o 
   1   1  18       31.51       32.92     11.85 o 
   2   1  18        1.94        2.38      9.95 o 
   3   1  18       26.28       -3.39     15.81 o 
   4   1  18       40.90       45.51     21.17 o 
  -7   2  18       17.05       16.63     32.76 o 
  -6   2  18       12.31       37.32     20.08 o 
  -5   2  18        0.45       -2.56     11.65 o 
  -4   2  18       12.84       10.42     12.73 o 
  -3   2  18       88.57       98.00     25.92 o 
  -2   2  18        1.06       14.91     13.28 o 
  -1   2  18        5.25       -2.45     12.74 o 
   0   2  18        3.19        3.13     10.30 o 
   1   2  18       32.58       44.22     12.97 o 
   2   2  18       77.01       53.70     21.48 o 
   3   2  18       29.10       36.62     17.22 o 
   4   2  18       10.72       -9.11     17.18 o 
  -6   3  18        0.38        7.92     14.20 o 
  -5   3  18        3.87       -1.43     18.93 o 
  -4   3  18        0.11       12.50     12.95 o 
  -3   3  18       63.55       56.89     20.91 o 
  -2   3  18        0.02        0.62     13.46 o 
  -1   3  18        0.08      -11.11     12.83 o 
   0   3  18      101.68      104.86     17.15 o 
   1   3  18       24.33       20.22     11.30 o 
   2   3  18        8.15        2.86     10.54 o 
   3   3  18        0.27       -8.71     11.33 o 
   4   3  18        5.56       -1.45     12.93 o 
  -6   4  18        2.22       -6.74     12.61 o 
  -5   4  18       13.81       11.94     18.47 o 
  -4   4  18      193.39      175.45     31.24 o 
  -3   4  18       13.35       14.01     15.21 o 
  -2   4  18       46.09       51.26     16.75 o 
  -1   4  18      119.76      112.81     24.21 o 
   0   4  18       73.25       86.51     19.34 o 
   1   4  18      147.49       74.43     26.58 o 
   2   4  18      201.14      237.23     35.05 o 
   3   4  18      126.98      104.31     58.25 o 
  -6   5  18        8.13       32.98     16.94 o 
  -5   5  18        8.77       13.35     16.10 o 
  -4   5  18       26.79       46.62     20.40 o 
  -3   5  18       15.07       16.09     12.97 o 
  -2   5  18        1.57        4.14     13.78 o 
  -1   5  18        0.40        1.04     13.01 o 
   0   5  18       25.16       31.15     14.89 o 
   1   5  18      108.62       60.49     33.61 o 
   2   5  18        0.63       -6.97     10.07 o 
   3   5  18        0.00       11.50     12.90 o 
  -6   6  18        1.21       -1.66     15.37 o 
  -5   6  18        0.06       10.80     25.57 o 
  -4   6  18       69.91       73.77     22.15 o 
  -3   6  18       88.92       92.18     16.41 o 
  -2   6  18        3.05       -5.97     11.31 o 
  -1   6  18       22.67       -0.94     13.19 o 
   0   6  18       48.23       65.67     54.08 o 
   1   6  18        4.33      -10.46     10.73 o 
   2   6  18        2.11       -0.79     11.72 o 
   3   6  18       11.36        5.47     13.32 o 
  -6   7  18        5.36        6.12     15.62 o 
  -5   7  18        0.98       16.01     18.53 o 
  -4   7  18       94.80       88.73     24.60 o 
  -3   7  18        2.12        0.64     11.78 o 
  -2   7  18       41.05       53.16     16.24 o 
  -1   7  18      182.03      215.49     35.94 o 
   0   7  18        2.39       -7.29     16.00 o 
   1   7  18        3.37      -10.54     12.46 o 
   2   7  18       20.81        4.26     12.25 o 
   3   7  18        0.30        8.49     12.71 o 
  -6   8  18        0.16        5.35     19.39 o 
  -5   8  18       24.93        3.89     15.43 o 
  -4   8  18       42.54        8.93     17.44 o 
  -3   8  18        8.19       -8.44     11.63 o 
  -2   8  18       57.16       89.94     22.80 o 
  -1   8  18       65.34       92.25     29.90 o 
   0   8  18       18.13       15.31     34.91 o 
   1   8  18       21.42       17.21     17.50 o 
   2   8  18        0.29      -11.68     12.24 o 
   3   8  18        2.35       -1.75     13.79 o 
  -5   9  18       35.50       31.76     21.29 o 
  -4   9  18       22.00       42.59     19.26 o 
  -3   9  18       14.26       -4.61     12.16 o 
  -2   9  18       19.64       39.20     20.64 o 
  -1   9  18        0.02       19.74     31.25 o 
   0   9  18       19.81       25.64     20.80 o 
   1   9  18       17.43       13.89     17.43 o 
   2   9  18        2.45        5.73     13.25 o 
  -5  10  18       11.89       17.03     21.00 o 
  -4  10  18      120.77      132.65     23.74 o 
  -3  10  18       19.55       -1.18     13.05 o 
  -2  10  18       22.86       30.08     18.88 o 
  -1  10  18      141.65       55.59     78.45 o 
   0  10  18        8.26        3.24     16.81 o 
   1  10  18       76.24       33.58     53.04 o 
   2  10  18        3.07       -2.10     14.24 o 
  -5  11  18       53.62       56.26     25.44 o 
  -4  11  18        5.37       11.17     14.85 o 
  -3  11  18       61.72       80.98     19.99 o 
  -2  11  18       60.52       86.83     26.01 o 
  -1  11  18      113.86       17.37     47.87 o 
   0  11  18       74.16       20.92     39.52 o 
   1  11  18       76.30       34.44     41.99 o 
   2  11  18      135.95       52.39    114.04 o 
  -4  12  18        0.61       -2.62     14.69 o 
  -3  12  18        8.67       19.85     19.80 o 
  -2  12  18        2.36       10.03     27.12 o 
  -1  12  18        0.15      -11.11     15.93 o 
   0  12  18        0.01      -18.32     19.44 o 
   1  12  18        5.05       -5.72     17.44 o 
  -3  13  18        3.04      -15.10     15.10 o 
  -2  13  18       11.70        3.67     17.43 o 
  -1  13  18       82.50       17.03     48.95 o 
   0  13  18        3.66       10.71     16.07 o 
   1  13  18       32.90       27.25     29.94 o 
  -2  14  18        3.39       -3.60     21.23 o 
  -1  14  18        8.22      -13.28     15.23 o 
   0  14  18        7.58        9.46     23.94 o 
  -6   1  19       42.86       92.42     22.05 o 
  -5   1  19        0.11       11.85     18.22 o 
  -4   1  19        6.77        9.25     19.13 o 
  -3   1  19        3.37       24.02     18.63 o 
  -2   1  19        0.16        5.72     15.84 o 
  -1   1  19        2.07        4.32     12.20 o 
   0   1  19       25.34       15.37     11.03 o 
   1   1  19       30.96       51.07     15.23 o 
   2   1  19       20.75       14.29     13.72 o 
   3   1  19        5.77        8.23     14.57 o 
  -6   2  19       23.80       16.37     16.73 o 
  -5   2  19        6.07       10.10     18.15 o 
  -4   2  19        6.98       36.33     19.51 o 
  -3   2  19        2.68       -3.02     18.01 o 
  -2   2  19        7.91      -14.76     14.76 o 
  -1   2  19       22.60        9.17     13.79 o 
   0   2  19       81.15       87.30     16.97 o 
   1   2  19       16.95       16.68     12.87 o 
   2   2  19        7.80      -10.48     10.48 o 
   3   2  19       16.54       16.56     15.25 o 
  -6   3  19        6.06        2.66     16.16 o 
  -5   3  19       16.55       59.18     22.31 o 
  -4   3  19       21.20       24.60     33.64 o 
  -3   3  19        0.25      -15.29     15.29 o 
  -2   3  19        1.49        1.52     39.60 o 
  -1   3  19       65.46       85.85     20.37 o 
   0   3  19        2.61        4.46     11.06 o 
   1   3  19        2.77       -5.55     10.82 o 
   2   3  19       19.88       19.45     14.87 o 
   3   3  19        5.17       -2.50     12.04 o 
  -6   4  19       16.55       35.00     23.71 o 
  -5   4  19        5.85       21.40     17.67 o 
  -4   4  19        2.32       18.13     28.31 o 
  -3   4  19        1.03       26.03     18.24 o 
  -2   4  19       90.82      132.05     24.74 o 
  -1   4  19       45.03       60.35     18.64 o 
   0   4  19        2.98      -12.41     12.41 o 
   1   4  19        1.95       -2.89     10.53 o 
   2   4  19       22.91        7.56     12.54 o 
   3   4  19       15.28       13.82     22.77 o 
  -6   5  19        2.99        1.93     19.26 o 
  -5   5  19        3.47        0.96     17.13 o 
  -4   5  19       24.97       16.26     17.12 o 
  -3   5  19      107.89      144.96     30.23 o 
  -2   5  19        0.70      -12.57     12.57 o 
  -1   5  19       39.62       62.99     18.90 o 
   0   5  19      104.60      115.48     23.72 o 
   1   5  19        5.65      -11.11     11.35 o 
   2   5  19       20.19       11.64     12.76 o 
  -5   6  19        4.85      -14.31     14.31 o 
  -4   6  19      234.97      329.08     39.54 o 
  -3   6  19       23.99       11.85     25.61 o 
  -2   6  19      135.57      188.58     27.69 o 
  -1   6  19      100.54      120.21     24.88 o 
   0   6  19        4.13       11.45     19.97 o 
   1   6  19      345.85      508.54     43.75 o 
   2   6  19       44.68       33.90     30.27 o 
  -5   7  19      129.88      111.33     27.32 o 
  -4   7  19        0.71       25.85     16.76 o 
  -3   7  19       54.90       79.68     26.08 o 
  -2   7  19       30.55       34.12     16.63 o 
  -1   7  19       12.90       22.69     22.90 o 
   0   7  19      102.20       53.80    102.79 o 
   1   7  19       99.47       50.45     74.32 o 
   2   7  19       31.42       16.16     15.07 o 
  -5   8  19       18.05        5.69     19.29 o 
  -4   8  19        0.42       -8.28     15.59 o 
  -3   8  19       23.15       26.35     22.74 o 
  -2   8  19      102.14      117.39     30.46 o 
  -1   8  19       48.16       62.85     27.02 o 
   0   8  19       19.80        0.89     18.07 o 
   1   8  19       23.10       11.14     18.57 o 
   2   8  19       25.28       14.67     15.67 o 
  -4   9  19        3.74       -2.09     15.30 o 
  -3   9  19      189.46      207.58     28.37 o 
  -2   9  19       34.46       50.19     23.30 o 
  -1   9  19       68.40       66.14     26.60 o 
   0   9  19      117.10       12.70     44.65 o 
   1   9  19        4.98       -2.61     15.60 o 
  -4  10  19        0.00       -5.41     16.81 o 
  -3  10  19       12.79        5.02     14.22 o 
  -2  10  19       18.71       37.45     22.47 o 
  -1  10  19       40.87       24.91     36.14 o 
   0  10  19       12.78      -17.26     17.26 o 
   1  10  19       39.19       44.79     71.10 o 
  -3  11  19       66.81       83.68     27.60 o 
  -2  11  19        5.83       30.79     19.94 o 
  -1  11  19        9.13       -1.06     15.71 o 
   0  11  19        2.78        8.95     19.32 o 
  -3  12  19        0.01       -5.73     17.53 o 
  -2  12  19        0.39      -21.72     27.32 o 
  -1  12  19      170.51      278.26     61.39 o 
  -4   0  20       56.31       27.52     29.82 o 
  -3   0  20        2.28        0.40     26.72 o 
  -2   0  20      182.61       61.15     35.95 o 
  -1   0  20       49.65      115.15     42.78 o 
   0   0  20        8.39       -1.52     16.71 o 
   1   0  20        4.63      -14.97     16.39 o 
   2   0  20        8.22      -17.42     17.42 o 
  -5   1  20        0.08       34.83     29.90 o 
  -4   1  20        4.73      -17.11     17.11 o 
  -3   1  20       12.89       36.00     21.17 o 
  -2   1  20        3.04        1.11     18.28 o 
  -1   1  20       16.66       36.71     20.59 o 
   0   1  20        9.46        2.93     12.01 o 
   1   1  20        2.26       18.00     13.52 o 
   2   1  20        0.55      -10.23     12.63 o 
  -5   2  20       27.25       73.80     35.39 o 
  -4   2  20       85.74      106.34     31.25 o 
  -3   2  20        3.35      -14.25     16.77 o 
  -2   2  20        8.66       24.59     19.71 o 
  -1   2  20       12.08       -3.24     25.84 o 
   0   2  20        6.20        5.00     14.46 o 
   1   2  20        0.03       -8.16     11.00 o 
   2   2  20       49.89       16.68     16.59 o 
  -5   3  20       28.42       64.57     36.34 o 
  -4   3  20       73.04       67.28     38.57 o 
  -3   3  20        3.11       12.03     19.05 o 
  -2   3  20       15.97        3.35     19.01 o 
  -1   3  20       15.14       26.22     22.37 o 
   0   3  20      110.83      127.74     25.23 o 
   1   3  20       10.55       24.01     13.00 o 
   2   3  20       73.09       34.71     34.42 o 
  -5   4  20       13.00       26.80     30.46 o 
  -4   4  20        2.17       -2.86     21.71 o 
  -3   4  20       56.24       64.37     24.60 o 
  -2   4  20        6.85       -3.93     29.19 o 
  -1   4  20       33.44       39.36     18.72 o 
   0   4  20       17.49       -5.08     30.61 o 
   1   4  20       57.44       46.82     25.18 o 
   2   4  20      101.76       47.62     27.50 o 
  -5   5  20        2.03      -21.47     21.47 o 
  -4   5  20        1.22       -1.43     25.45 o 
  -3   5  20        0.73        2.54     19.16 o 
  -2   5  20        2.63       18.92     19.11 o 
  -1   5  20        1.61       -9.06     15.38 o 
   0   5  20        6.58        7.06     15.92 o 
   1   5  20       58.18       27.11     25.69 o 
  -4   6  20       81.91       73.00     37.62 o 
  -3   6  20       49.97       77.46     35.31 o 
  -2   6  20        1.47      -14.68     14.68 o 
  -1   6  20       11.88       21.51     18.82 o 
   0   6  20        3.19       -1.15     20.37 o 
   1   6  20      172.21      337.82     70.06 o 
  -4   7  20       32.45       55.59     32.76 o 
  -3   7  20      103.88      127.88     45.25 o 
  -2   7  20       20.63       32.58     18.05 o 
  -1   7  20        4.28       23.89     20.62 o 
   0   7  20       11.09       -7.81     18.40 o 
   1   7  20       12.26       -6.62     19.12 o 
  -4   8  20       41.34       79.92     36.02 o 
  -3   8  20       19.05        2.54     25.77 o 
  -2   8  20       78.74       69.11     83.58 o 
  -1   8  20       64.57       93.31     29.99 o 
   0   8  20        0.29      -12.64     18.32 o 
  -3   9  20        2.04        0.32     26.96 o 
  -2   9  20        1.20        0.57     20.17 o 
  -1   9  20        9.92      -11.67     22.10 o 
   0   9  20        8.18       -0.72     20.06 o 
  -2  10  20       10.94       16.44     20.67 o 
  -1  10  20        5.01        5.93     20.27 o 
  -4   1  21        6.73       18.82     39.01 o 
  -3   1  21        2.23      -15.81     15.81 o 
  -2   1  21        6.26        3.14     32.29 o 
  -1   1  21       12.52        1.00     18.05 o 
   0   1  21       29.36       36.12     18.26 o 
  -4   2  21        1.54      -21.15     23.78 o 
  -3   2  21       28.46       87.82     28.49 o 
  -2   2  21       21.46       24.44     21.55 o 
  -1   2  21        0.92       21.50     21.33 o 
   0   2  21        4.24       -4.82     14.61 o 
  -4   3  21       22.59       56.94     38.65 o 
  -3   3  21       55.93      104.88     32.03 o 
  -2   3  21        6.48       31.72     22.22 o 
  -1   3  21        2.70       17.77     21.02 o 
   0   3  21        0.20      -14.79     14.79 o 
  -3   4  21       55.58      116.70     31.49 o 
  -2   4  21        9.88       -1.81     20.11 o 
  -1   4  21        5.83       37.16     17.96 o 
   0   4  21       88.14       97.56     23.61 o 
  -3   5  21       80.11      169.95     52.25 o 
  -2   5  21        0.05        8.46     20.96 o 
  -1   5  21       36.64       47.45     21.47 o 
   0   5  21       25.56       11.56     22.16 o 
  -3   6  21       44.27       37.30     34.99 o 
  -2   6  21        0.60       21.08     21.30 o 
  -1   6  21        0.32       -0.88     16.99 o 
                                                 
